# Supplementary material for: 1-Methyl-4-[1-(1-phenyl­ethyl­idene)-hydrazin-2-yl­idene]-3,4-dihydro-1H-2λ6,1-benzothia­zine-2,2-dione
Source: Acta Crystallogr Sect E Struct Rep Online. 2012 Jun 13;68(Pt 7):o2100. doi: 10.1107/S1600536812025743 (PMC3393913; doi:10.1107/S1600536812025743)
Supplement: Supplementary file 1 [file e-68-o2100-sup1.cif]

##############################################################################
#                                                                            #
# This CIF contains the data in a paper accepted for publication in          #
# Acta Crystallographica Section E. It conforms to the requirements of       #
# Notes for Authors for Acta Crystallographica Section E, and has been       #
# peer reviewed under the auspices of the IUCr Commission on Journals.       #
#                                                                            #
# Full details of the Crystallographic Information File format               #
# are given in the paper "The Crystallographic Information File (CIF):       #
# a New Standard Archive File for Crystallography" by S. R. Hall, F. H.      #
# Allen and I. D. Brown [Acta Cryst. (1991), A47, 655-685].                  #
#                                                                            #
# The current version of the core CIF dictionary is obtainable from          #
# ftp://ftp.iucr.org/pub/cif_core.dic.                                       #
#                                                                            #
# Software is freely available for graphical display of the structure(s)     #
# in this CIF. For information consult the CIF software page                 #
# http://www.iucr.org/resources/cif/software.                                #
#                                                                            #
# This file may be used for bona fide research purposes within the           #
# scientific community so long as proper attribution is given to the journal # 
# article from which it was obtained.                                        #
#                                                                            #
##############################################################################
data_I
_audit_creation_method     SHELXL-97
_chemical_name_systematic
;
1-Methyl-4-[1-(1-phenylethylidene)-hydrazin-2-ylidene]-3,4-dihydro-1<i>H</i>-
2\l^6^,1-benzothiazine-2,2-dione
;
_chemical_name_common
;
1-Methyl-4-[1-(1-phenylethylidene)-hydrazin-2-ylidene]-3,4-dihydro-1<i>H</i>-
2\l^6^,1-benzothiazine-2,2-dione
;
_chemical_formula_moiety     'C17 H17 N3 O2 S'
_chemical_formula_sum     'C17 H17 N3 O2 S'
_chemical_formula_iupac     'C17 H17 N3 O2 S'
_chemical_formula_weight     327.40
_chemical_melting_point     ?
_symmetry_cell_setting     orthorhombic
_symmetry_space_group_name_H-M     'P 21 21 21'
_symmetry_space_group_name_Hall     'P 2ac 2ab'
loop_
    _symmetry_equiv_pos_as_xyz
    'x, y, z'
    '-x+1/2, -y, z+1/2'
    'x+1/2, -y+1/2, -z'
    '-x, y+1/2, -z+1/2'
_cell_length_a     6.6678(2)
_cell_length_b     12.0783(6)
_cell_length_c     20.0529(8)
_cell_angle_alpha     90.00
_cell_angle_beta     90.00
_cell_angle_gamma     90.00
_cell_volume     1614.97(11)
_cell_formula_units_Z     4
_cell_measurement_reflns_used     2415
_cell_measurement_theta_min     2.64
_cell_measurement_theta_max     21.11
_cell_measurement_temperature     296(2)
_exptl_crystal_description     'needle'
_exptl_crystal_colour     'colorless'
_exptl_crystal_size_max     0.38
_exptl_crystal_size_mid     0.11
_exptl_crystal_size_min     0.07
_exptl_crystal_density_diffrn     1.347
_exptl_crystal_density_meas     ?
_exptl_crystal_density_method     'not measured'
_exptl_crystal_F_000     688
_exptl_absorpt_coefficient_mu     0.213
_exptl_absorpt_correction_type     multi-scan
_exptl_absorpt_process_details     '(SADABS; Bruker, 2007)'
_exptl_absorpt_correction_T_min     0.9233
_exptl_absorpt_correction_T_max     0.9852
_exptl_special_details     ?
_diffrn_ambient_temperature     296(2)
_diffrn_radiation_type     MoK\a
_diffrn_radiation_wavelength     0.71073
_diffrn_radiation_source     'fine-focus sealed tube'
_diffrn_radiation_monochromator     graphite
_diffrn_measurement_device_type     'Bruker Kappa APEXII CCD'
_diffrn_measurement_method     '\f and \w scans'
_diffrn_detector_area_resol_mean     ?
_diffrn_reflns_number     9111
_diffrn_reflns_av_R_equivalents     0.0302
_diffrn_reflns_av_sigmaI/netI     0.0507
_diffrn_reflns_theta_min     1.97
_diffrn_reflns_theta_max     28.31
_diffrn_reflns_theta_full     26.00
_diffrn_measured_fraction_theta_max     0.975
_diffrn_measured_fraction_theta_full     0.998
_diffrn_reflns_limit_h_min     -8
_diffrn_reflns_limit_h_max     6
_diffrn_reflns_limit_k_min     -16
_diffrn_reflns_limit_k_max     13
_diffrn_reflns_limit_l_min     -26
_diffrn_reflns_limit_l_max     18
_diffrn_standards_number     0
_diffrn_standards_interval_count     .
_diffrn_standards_interval_time     .
_diffrn_standards_decay_%     ?
_refine_special_details
;
Refinement of <i>F</i>^2^ against ALL reflections. The weighted <i>R</i>-factor
<i>wR</i> and goodness of fit <i>S</i> are based on <i>F</i>^2^, conventional
<i>R</i>-factors <i>R</i> are based on <i>F</i>, with <i>F</i> set to zero for
negative <i>F</i>^2^. The threshold expression of <i>F</i>^2^ >
\s(<i>F</i>^2^) is used only for calculating <i>R</i>-factors(gt) <i>etc</i>.
and is not relevant to the choice of reflections for refinement.
<i>R</i>-factors based on <i>F</i>^2^ are statistically about twice as large
as those based on <i>F</i>, and <i>R</i>- factors based on ALL data will be
even larger.
;
_reflns_number_total     3830
_reflns_number_gt     2819
_reflns_threshold_expression     I>2\s(I)
_refine_ls_structure_factor_coef     Fsqd
_refine_ls_matrix_type     full
_refine_ls_R_factor_all     0.0694
_refine_ls_R_factor_gt     0.0449
_refine_ls_wR_factor_gt     0.0964
_refine_ls_wR_factor_ref     0.1079
_refine_ls_goodness_of_fit_ref     0.972
_refine_ls_restrained_S_all     0.972
_refine_ls_number_reflns     3828
_refine_ls_number_parameters     210
_refine_ls_number_restraints     0
_refine_ls_hydrogen_treatment     constr
_refine_ls_weighting_scheme     calc
_refine_ls_weighting_details
         'calc w=1/[\s^2^(Fo^2^)+(0.0554P)^2^+0.0282P] where P=(Fo^2^+2Fc^2^)/3'
_atom_sites_solution_hydrogens     geom
_atom_sites_solution_primary     direct
_atom_sites_solution_secondary     difmap
_refine_ls_shift/su_max     0.007
_refine_ls_shift/su_mean     0.000
_refine_diff_density_max     0.206
_refine_diff_density_min     -0.267
_refine_ls_extinction_method     none
_refine_ls_extinction_coef     ?
_refine_ls_abs_structure_details     'Flack (1983), 1577 Friedel pairs'
_refine_ls_abs_structure_Flack     -0.06(9)
loop_
    _atom_type_symbol
    _atom_type_description
    _atom_type_scat_dispersion_real
    _atom_type_scat_dispersion_imag
    _atom_type_scat_source
    'C' 'C' 0.0033 0.0016
                         'International Tables Vol C Tables 4.2.6.8 and 6.1.1.4'
    'H' 'H' 0.0000 0.0000
                         'International Tables Vol C Tables 4.2.6.8 and 6.1.1.4'
    'N' 'N' 0.0061 0.0033
                         'International Tables Vol C Tables 4.2.6.8 and 6.1.1.4'
    'O' 'O' 0.0106 0.0060
                         'International Tables Vol C Tables 4.2.6.8 and 6.1.1.4'
    'S' 'S' 0.1246 0.1234
                         'International Tables Vol C Tables 4.2.6.8 and 6.1.1.4'
_computing_data_collection     'APEX2 (Bruker, 2007)'
_computing_cell_refinement     'SAINT (Bruker, 2007)'
_computing_data_reduction     'SAINT (Bruker, 2007)'
_computing_structure_solution     'SHELXS-97 (Sheldrick, 2008)'
_computing_structure_refinement     'SHELXL-97 (Sheldrick, 2008)'
_computing_molecular_graphics     'PLATON (Spek, 2009)'
_computing_publication_material
;
WinGX (Farrugia, 1999) and PLATON (Spek, 2009)
;
loop_
    _atom_site_type_symbol
    _atom_site_label
    _atom_site_fract_x
    _atom_site_fract_y
    _atom_site_fract_z
    _atom_site_U_iso_or_equiv
    _atom_site_adp_type
    _atom_site_calc_flag
    _atom_site_refinement_flags
    _atom_site_occupancy
    _atom_site_symmetry_multiplicity
    _atom_site_disorder_assembly
    _atom_site_disorder_group
    C C1 -0.0436(3) 0.1646(2) 0.19872(12) 0.0434(6) Uani d . 1 1 . .
    C C2 -0.1882(4) 0.1755(3) 0.24813(14) 0.0607(8) Uani d . 1 1 . .
    H H2 -0.2979 0.2216 0.2412 0.073 Uiso calc R 1 1 . .
    C C3 -0.1708(5) 0.1190(3) 0.30686(14) 0.0689(9) Uani d . 1 1 . .
    H H3 -0.2704 0.1259 0.3390 0.083 Uiso calc R 1 1 . .
    C C4 -0.0087(5) 0.0522(3) 0.31910(14) 0.0703(9) Uani d . 1 1 . .
    H H4 0.0036 0.0154 0.3596 0.084 Uiso calc R 1 1 . .
    C C5 0.1365(5) 0.0404(2) 0.27030(12) 0.0592(7) Uani d . 1 1 . .
    H H5 0.2473 -0.0044 0.2785 0.071 Uiso calc R 1 1 . .
    C C6 0.1196(4) 0.09462(19) 0.20875(11) 0.0425(5) Uani d . 1 1 . .
    C C7 0.2735(3) 0.07398(19) 0.15723(11) 0.0401(5) Uani d . 1 1 . .
    C C8 0.2426(3) 0.12341(18) 0.08901(11) 0.0394(5) Uani d . 1 1 . .
    H H8A 0.1559 0.0756 0.0629 0.047 Uiso calc R 1 1 . .
    H H8B 0.3705 0.1291 0.0662 0.047 Uiso calc R 1 1 . .
    C C9 0.6894(3) -0.07684(19) 0.12801(12) 0.0448(6) Uani d . 1 1 . .
    C C10 0.8400(3) -0.08935(19) 0.07412(12) 0.0446(6) Uani d . 1 1 . .
    C C11 0.8205(4) -0.0311(2) 0.01409(12) 0.0485(6) Uani d . 1 1 . .
    H H11 0.7109 0.0153 0.0078 0.058 Uiso calc R 1 1 . .
    C C12 0.9605(4) -0.0414(2) -0.03551(13) 0.0573(7) Uani d . 1 1 . .
    H H12 0.9457 -0.0014 -0.0748 0.069 Uiso calc R 1 1 . .
    C C13 1.1223(4) -0.1103(3) -0.02763(15) 0.0666(8) Uani d . 1 1 . .
    H H13 1.2158 -0.1178 -0.0617 0.080 Uiso calc R 1 1 . .
    C C14 1.1456(4) -0.1680(3) 0.03080(16) 0.0723(8) Uani d . 1 1 . .
    H H14 1.2560 -0.2141 0.0365 0.087 Uiso calc R 1 1 . .
    C C15 1.0061(4) -0.1578(2) 0.08111(15) 0.0571(7) Uani d . 1 1 . .
    H H15 1.0234 -0.1975 0.1204 0.068 Uiso calc R 1 1 . .
    C C16 0.6984(5) -0.1505(3) 0.18763(15) 0.0859(11) Uani d . 1 1 . .
    H H16A 0.6132 -0.1214 0.2220 0.129 Uiso calc R 1 1 . .
    H H16B 0.8339 -0.1541 0.2037 0.129 Uiso calc R 1 1 . .
    H H16C 0.6538 -0.2234 0.1756 0.129 Uiso calc R 1 1 . .
    C C17 -0.2573(3) 0.2746(2) 0.12031(13) 0.0601(8) Uani d . 1 1 . .
    H H17A -0.3647 0.2230 0.1275 0.090 Uiso calc R 1 1 . .
    H H17B -0.2542 0.2957 0.0742 0.090 Uiso calc R 1 1 . .
    H H17C -0.2782 0.3391 0.1474 0.090 Uiso calc R 1 1 . .
    N N1 -0.0679(3) 0.22309(19) 0.13822(10) 0.0543(6) Uani d . 1 1 . .
    N N2 0.4234(3) 0.01227(18) 0.17172(10) 0.0500(5) Uani d . 1 1 . .
    N N3 0.5596(3) -0.00040(18) 0.11964(10) 0.0508(5) Uani d . 1 1 . .
    O O1 0.0707(2) 0.29407(17) 0.03230(9) 0.0663(6) Uani d . 1 1 . .
    O O2 0.2661(2) 0.32168(14) 0.13476(9) 0.0559(5) Uani d . 1 1 . .
    S S1 0.13459(7) 0.25435(5) 0.09576(3) 0.04299(16) Uani d . 1 1 . .
loop_
    _atom_site_aniso_label
    _atom_site_aniso_U_11
    _atom_site_aniso_U_22
    _atom_site_aniso_U_33
    _atom_site_aniso_U_12
    _atom_site_aniso_U_13
    _atom_site_aniso_U_23
    C1 0.0355(12) 0.0530(15) 0.0417(13) -0.0110(11) 0.0034(10) -0.0029(11)
    C2 0.0496(15) 0.073(2) 0.0592(17) -0.0102(14) 0.0168(12) -0.0038(15)
    C3 0.072(2) 0.080(2) 0.0548(18) -0.0237(17) 0.0264(15) -0.0051(16)
    C4 0.103(2) 0.063(2) 0.0452(16) -0.0274(18) 0.0170(17) 0.0015(14)
    C5 0.0776(17) 0.0510(16) 0.0489(16) -0.0075(15) 0.0031(15) 0.0062(12)
    C6 0.0466(13) 0.0416(13) 0.0392(12) -0.0097(11) 0.0021(11) -0.0003(10)
    C7 0.0427(12) 0.0382(12) 0.0395(13) -0.0067(10) 0.0019(10) 0.0023(10)
    C8 0.0385(12) 0.0417(12) 0.0380(12) -0.0005(9) 0.0027(10) 0.0002(11)
    C9 0.0459(13) 0.0354(13) 0.0531(14) -0.0007(10) -0.0081(11) 0.0037(11)
    C10 0.0443(13) 0.0360(12) 0.0536(14) -0.0027(10) -0.0086(11) -0.0010(10)
    C11 0.0454(13) 0.0447(15) 0.0555(16) 0.0030(11) -0.0077(11) 0.0006(12)
    C12 0.0661(17) 0.0553(17) 0.0506(16) -0.0018(14) -0.0047(14) -0.0050(13)
    C13 0.0637(17) 0.067(2) 0.0694(19) 0.0017(16) 0.0120(16) -0.0144(17)
    C14 0.0625(17) 0.064(2) 0.090(2) 0.0226(16) 0.0003(18) -0.0040(17)
    C15 0.0568(15) 0.0448(15) 0.0695(18) 0.0119(12) -0.0036(14) 0.0044(13)
    C16 0.096(2) 0.080(2) 0.081(2) 0.0307(19) 0.0198(18) 0.0376(19)
    C17 0.0329(12) 0.075(2) 0.0724(18) 0.0058(12) -0.0040(11) -0.0046(15)
    N1 0.0322(9) 0.0787(17) 0.0521(12) 0.0092(10) 0.0048(8) 0.0099(12)
    N2 0.0512(12) 0.0504(13) 0.0486(12) 0.0059(10) 0.0022(9) 0.0078(10)
    N3 0.0485(11) 0.0534(13) 0.0506(13) 0.0095(10) 0.0044(9) 0.0074(10)
    O1 0.0577(10) 0.0845(15) 0.0567(11) 0.0191(10) 0.0038(9) 0.0243(10)
    O2 0.0494(9) 0.0457(10) 0.0726(12) -0.0038(8) 0.0088(9) -0.0036(9)
    S1 0.0344(3) 0.0471(3) 0.0475(3) 0.0042(3) 0.0046(2) 0.0087(3)
_geom_special_details
;
All e.s.d.'s (except the e.s.d. in the dihedral angle between two l.s. planes)
are estimated using the full covariance matrix. The cell e.s.d.'s are taken
into account individually in the estimation of e.s.d.'s in distances, angles
and torsion angles; correlations between e.s.d.'s in cell parameters are only
used when they are defined by crystal symmetry. An approximate (isotropic)
treatment of cell e.s.d.'s is used for estimating e.s.d.'s involving l.s.
planes.
;
loop_
    _geom_bond_atom_site_label_1
    _geom_bond_atom_site_label_2
    _geom_bond_site_symmetry_2
    _geom_bond_distance
    _geom_bond_publ_flag
    C1 C2 . 1.389(3) ?
    C1 C6 . 1.392(3) ?
    C1 N1 . 1.413(3) ?
    C2 C3 . 1.366(4) ?
    C2 H2 . 0.9300 ?
    C3 C4 . 1.371(4) ?
    C3 H3 . 0.9300 ?
    C4 C5 . 1.384(4) ?
    C4 H4 . 0.9300 ?
    C5 C6 . 1.402(3) ?
    C5 H5 . 0.9300 ?
    C6 C7 . 1.477(3) ?
    C7 N2 . 1.280(3) ?
    C7 C8 . 1.507(3) ?
    C8 S1 . 1.743(2) ?
    C8 H8A . 0.9700 ?
    C8 H8B . 0.9700 ?
    C9 N3 . 1.277(3) ?
    C9 C10 . 1.483(3) ?
    C9 C16 . 1.491(3) ?
    C10 C15 . 1.389(3) ?
    C10 C11 . 1.400(3) ?
    C11 C12 . 1.369(3) ?
    C11 H11 . 0.9300 ?
    C12 C13 . 1.371(4) ?
    C12 H12 . 0.9300 ?
    C13 C14 . 1.372(4) ?
    C13 H13 . 0.9300 ?
    C14 C15 . 1.378(4) ?
    C14 H14 . 0.9300 ?
    C15 H15 . 0.9300 ?
    C16 H16A . 0.9600 ?
    C16 H16B . 0.9600 ?
    C16 H16C . 0.9600 ?
    C17 N1 . 1.453(3) ?
    C17 H17A . 0.9600 ?
    C17 H17B . 0.9600 ?
    C17 H17C . 0.9600 ?
    N1 S1 . 1.6402(19) ?
    N2 N3 . 1.392(3) ?
    O1 S1 . 1.4251(18) ?
    O2 S1 . 1.4288(18) ?
loop_
    _geom_angle_atom_site_label_1
    _geom_angle_atom_site_label_2
    _geom_angle_atom_site_label_3
    _geom_angle_site_symmetry_1
    _geom_angle_site_symmetry_3
    _geom_angle
    _geom_angle_publ_flag
    C2 C1 C6 . . 119.8(2) ?
    C2 C1 N1 . . 119.0(2) ?
    C6 C1 N1 . . 121.14(19) ?
    C3 C2 C1 . . 120.6(3) ?
    C3 C2 H2 . . 119.7 ?
    C1 C2 H2 . . 119.7 ?
    C2 C3 C4 . . 121.0(3) ?
    C2 C3 H3 . . 119.5 ?
    C4 C3 H3 . . 119.5 ?
    C3 C4 C5 . . 119.1(3) ?
    C3 C4 H4 . . 120.5 ?
    C5 C4 H4 . . 120.5 ?
    C4 C5 C6 . . 121.2(3) ?
    C4 C5 H5 . . 119.4 ?
    C6 C5 H5 . . 119.4 ?
    C1 C6 C5 . . 118.3(2) ?
    C1 C6 C7 . . 123.0(2) ?
    C5 C6 C7 . . 118.8(2) ?
    N2 C7 C6 . . 118.8(2) ?
    N2 C7 C8 . . 122.9(2) ?
    C6 C7 C8 . . 118.23(19) ?
    C7 C8 S1 . . 110.21(16) ?
    C7 C8 H8A . . 109.6 ?
    S1 C8 H8A . . 109.6 ?
    C7 C8 H8B . . 109.6 ?
    S1 C8 H8B . . 109.6 ?
    H8A C8 H8B . . 108.1 ?
    N3 C9 C10 . . 115.9(2) ?
    N3 C9 C16 . . 124.3(2) ?
    C10 C9 C16 . . 119.7(2) ?
    C15 C10 C11 . . 117.4(2) ?
    C15 C10 C9 . . 121.8(2) ?
    C11 C10 C9 . . 120.8(2) ?
    C12 C11 C10 . . 121.0(2) ?
    C12 C11 H11 . . 119.5 ?
    C10 C11 H11 . . 119.5 ?
    C11 C12 C13 . . 120.5(3) ?
    C11 C12 H12 . . 119.8 ?
    C13 C12 H12 . . 119.8 ?
    C14 C13 C12 . . 119.7(3) ?
    C14 C13 H13 . . 120.1 ?
    C12 C13 H13 . . 120.1 ?
    C13 C14 C15 . . 120.2(3) ?
    C13 C14 H14 . . 119.9 ?
    C15 C14 H14 . . 119.9 ?
    C14 C15 C10 . . 121.1(3) ?
    C14 C15 H15 . . 119.4 ?
    C10 C15 H15 . . 119.4 ?
    C9 C16 H16A . . 109.5 ?
    C9 C16 H16B . . 109.5 ?
    H16A C16 H16B . . 109.5 ?
    C9 C16 H16C . . 109.5 ?
    H16A C16 H16C . . 109.5 ?
    H16B C16 H16C . . 109.5 ?
    N1 C17 H17A . . 109.5 ?
    N1 C17 H17B . . 109.5 ?
    H17A C17 H17B . . 109.5 ?
    N1 C17 H17C . . 109.5 ?
    H17A C17 H17C . . 109.5 ?
    H17B C17 H17C . . 109.5 ?
    C1 N1 C17 . . 121.73(19) ?
    C1 N1 S1 . . 117.79(15) ?
    C17 N1 S1 . . 119.25(17) ?
    C7 N2 N3 . . 113.76(19) ?
    C9 N3 N2 . . 115.0(2) ?
    O1 S1 O2 . . 118.72(12) ?
    O1 S1 N1 . . 107.15(10) ?
    O2 S1 N1 . . 110.61(11) ?
    O1 S1 C8 . . 111.07(12) ?
    O2 S1 C8 . . 107.78(10) ?
    N1 S1 C8 . . 99.87(11) ?
loop_
    _geom_torsion_atom_site_label_1
    _geom_torsion_atom_site_label_2
    _geom_torsion_atom_site_label_3
    _geom_torsion_atom_site_label_4
    _geom_torsion_site_symmetry_1
    _geom_torsion_site_symmetry_2
    _geom_torsion_site_symmetry_3
    _geom_torsion_site_symmetry_4
    _geom_torsion
    _geom_torsion_publ_flag
    C6 C1 C2 C3 . . . . 0.7(4) ?
    N1 C1 C2 C3 . . . . 179.1(2) ?
    C1 C2 C3 C4 . . . . 1.4(5) ?
    C2 C3 C4 C5 . . . . -1.5(5) ?
    C3 C4 C5 C6 . . . . -0.5(4) ?
    C2 C1 C6 C5 . . . . -2.6(3) ?
    N1 C1 C6 C5 . . . . 179.0(2) ?
    C2 C1 C6 C7 . . . . 176.5(2) ?
    N1 C1 C6 C7 . . . . -1.8(3) ?
    C4 C5 C6 C1 . . . . 2.5(4) ?
    C4 C5 C6 C7 . . . . -176.7(2) ?
    C1 C6 C7 N2 . . . . 176.9(2) ?
    C5 C6 C7 N2 . . . . -3.9(3) ?
    C1 C6 C7 C8 . . . . -5.3(3) ?
    C5 C6 C7 C8 . . . . 173.8(2) ?
    N2 C7 C8 S1 . . . . -145.02(19) ?
    C6 C7 C8 S1 . . . . 37.3(2) ?
    N3 C9 C10 C15 . . . . 170.5(2) ?
    C16 C9 C10 C15 . . . . -8.7(4) ?
    N3 C9 C10 C11 . . . . -8.9(3) ?
    C16 C9 C10 C11 . . . . 172.0(3) ?
    C15 C10 C11 C12 . . . . -0.2(4) ?
    C9 C10 C11 C12 . . . . 179.2(2) ?
    C10 C11 C12 C13 . . . . 0.7(4) ?
    C11 C12 C13 C14 . . . . -1.0(4) ?
    C12 C13 C14 C15 . . . . 0.7(5) ?
    C13 C14 C15 C10 . . . . -0.2(5) ?
    C11 C10 C15 C14 . . . . -0.1(4) ?
    C9 C10 C15 C14 . . . . -179.5(2) ?
    C2 C1 N1 C17 . . . . -13.5(4) ?
    C6 C1 N1 C17 . . . . 164.9(2) ?
    C2 C1 N1 S1 . . . . 153.8(2) ?
    C6 C1 N1 S1 . . . . -27.8(3) ?
    C6 C7 N2 N3 . . . . -179.38(19) ?
    C8 C7 N2 N3 . . . . 2.9(3) ?
    C10 C9 N3 N2 . . . . -178.1(2) ?
    C16 C9 N3 N2 . . . . 1.0(4) ?
    C7 N2 N3 C9 . . . . -167.5(2) ?
    C1 N1 S1 O1 . . . . 169.67(19) ?
    C17 N1 S1 O1 . . . . -22.8(2) ?
    C1 N1 S1 O2 . . . . -59.5(2) ?
    C17 N1 S1 O2 . . . . 108.0(2) ?
    C1 N1 S1 C8 . . . . 53.8(2) ?
    C17 N1 S1 C8 . . . . -138.6(2) ?
    C7 C8 S1 O1 . . . . -169.41(15) ?
    C7 C8 S1 O2 . . . . 58.95(17) ?
    C7 C8 S1 N1 . . . . -56.59(17) ?
loop_
    _geom_hbond_atom_site_label_D
    _geom_hbond_atom_site_label_H
    _geom_hbond_atom_site_label_A
    _geom_hbond_site_symmetry_A
    _geom_hbond_distance_DH
    _geom_hbond_distance_HA
    _geom_hbond_distance_DA
    _geom_hbond_angle_DHA
    C8 H8B O1 3 0.97 2.56 3.420(3) 148
_iucr_refine_instructions_details
;
TITL HS_128_0m in P2(1)2(1)2(1)
CELL 0.71073 6.6678 12.0783 20.0529 90.000 90.000 90.000
ZERR 4.0000 0.0002 0.0006 0.0008 0.000 0.000 0.000
LATT -1
SYMM 0.5-X, -Y, 0.5+Z
SYMM 0.5+X, 0.5-Y, -Z
SYMM -X, 0.5+Y, 0.5-Z
SFAC C H N S O
UNIT 68 68 12 4 8
MERG 2
FMAP 2
GRID
PLAN 20
TEMP 23
SIZE 0.38 0.11 0.07
OMIT   0 1 1
OMIT   0 0 2
BOND $H
HTAB
CONF
MPLA C10 C11 C12 C13 C14 C15
MPLA C1 C2 C3 C4 C5 C6
MPLA C1 C6 C7 C8 N1 S1
MPLA C10 C11 C12 C13 C14 C15
MPLA 5 C1 C6 C7 C8 N1 S1
MPLA 15 C1 C2 C3 C4 C5 C6 C7 N1 C9 C10 C11 C12 C13 C14 C15 C8 N2 N3 C16 S1
L.S. 20
WGHT 0.04930 0.00000 0.00000 0.00000 0.00000 0.33330
FVAR 0.23080
C1     1  -0.04363   0.16461   0.19870  11.00000   0.03557   0.05311 =
       0.04207  -0.00292   0.00344  -0.01108
C2     1  -0.18821   0.17548   0.24813  11.00000   0.04966   0.07350 =
       0.05912  -0.00370   0.01675  -0.01022
AFIX 43
H2     2  -0.29787   0.22164   0.24119  11.00000  -1.20000
AFIX 0
C3     1  -0.17077   0.11898   0.30684  11.00000   0.07206   0.08011 =
       0.05498  -0.00529   0.02653  -0.02370
AFIX 43
H3     2  -0.27043   0.12593   0.33901  11.00000  -1.20000
AFIX 0
C4     1  -0.00875   0.05222   0.31908  11.00000   0.10276   0.06297 =
       0.04531   0.00145   0.01714  -0.02725
AFIX 43
H4     2   0.00351   0.01540   0.35960  11.00000  -1.20000
AFIX 0
C5     1   0.13636   0.04039   0.27027  11.00000   0.07771   0.05092 =
       0.04923   0.00624   0.00298  -0.00742
AFIX 43
H5     2   0.24710  -0.00441   0.27846  11.00000  -1.20000
AFIX 0
C6     1   0.11962   0.09462   0.20874  11.00000   0.04672   0.04146 =
       0.03915  -0.00041   0.00202  -0.00976
C7     1   0.27352   0.07397   0.15723  11.00000   0.04285   0.03809 =
       0.03938   0.00222   0.00177  -0.00676
C8     1   0.24259   0.12343   0.08902  11.00000   0.03847   0.04187 =
       0.03816   0.00026   0.00273  -0.00060
AFIX 23
H8A    2   0.15594   0.07565   0.06291  11.00000  -1.20000
H8B    2   0.37047   0.12911   0.06621  11.00000  -1.20000
AFIX 0
C9     1   0.68941  -0.07685   0.12801  11.00000   0.04592   0.03546 =
       0.05306   0.00371  -0.00824  -0.00071
C10    1   0.84002  -0.08933   0.07413  11.00000   0.04440   0.03590 =
       0.05363  -0.00107  -0.00851  -0.00263
C11    1   0.82055  -0.03112   0.01411  11.00000   0.04540   0.04469 =
       0.05554   0.00062  -0.00769   0.00312
AFIX 43
H11    2   0.71086   0.01528   0.00782  11.00000  -1.20000
AFIX 0
C12    1   0.96051  -0.04144  -0.03549  11.00000   0.06618   0.05524 =
       0.05064  -0.00495  -0.00469  -0.00183
AFIX 43
H12    2   0.94571  -0.00144  -0.07480  11.00000  -1.20000
AFIX 0
C13    1   1.12226  -0.11027  -0.02763  11.00000   0.06354   0.06670 =
       0.06930  -0.01428   0.01181   0.00174
AFIX 43
H13    2   1.21576  -0.11782  -0.06174  11.00000  -1.20000
AFIX 0
C14    1   1.14553  -0.16796   0.03079  11.00000   0.06246   0.06413 =
       0.09014  -0.00403   0.00035   0.02250
AFIX 43
H14    2   1.25589  -0.21410   0.03645  11.00000  -1.20000
AFIX 0
C15    1   1.00609  -0.15781   0.08111  11.00000   0.05671   0.04486 =
       0.06933   0.00439  -0.00364   0.01177
AFIX 43
H15    2   1.02343  -0.19748   0.12044  11.00000  -1.20000
AFIX 0
C16    1   0.69838  -0.15049   0.18762  11.00000   0.09607   0.08039 =
       0.08151   0.03764   0.01969   0.03034
AFIX 137
H16A   2   0.61268  -0.12156   0.22192  11.00000  -1.50000
H16B   2   0.83378  -0.15384   0.20378  11.00000  -1.50000
H16C   2   0.65446  -0.22348   0.17555  11.00000  -1.50000
AFIX 0
C17    1  -0.25730   0.27460   0.12028  11.00000   0.03280   0.07536 =
       0.07239  -0.00465  -0.00392   0.00573
AFIX 137
H17A   2  -0.36469   0.22304   0.12750  11.00000  -1.50000
H17B   2  -0.25421   0.29567   0.07413  11.00000  -1.50000
H17C   2  -0.27813   0.33913   0.14736  11.00000  -1.50000
AFIX 0
N1     3  -0.06787   0.22310   0.13821  11.00000   0.03230   0.07849 =
       0.05197   0.00986   0.00478   0.00926
N2     3   0.42333   0.01227   0.17172  11.00000   0.05112   0.05040 =
       0.04871   0.00771   0.00210   0.00595
N3     3   0.55959  -0.00038   0.11961  11.00000   0.04857   0.05344 =
       0.05058   0.00738   0.00450   0.00941
O1     5   0.07070   0.29409   0.03230  11.00000   0.05783   0.08465 =
       0.05651   0.02427   0.00358   0.01917
O2     5   0.26608   0.32167   0.13476  11.00000   0.04956   0.04588 =
       0.07261  -0.00378   0.00864  -0.00406
S1     4   0.13459   0.25435   0.09576  11.00000   0.03458   0.04718 =
       0.04766   0.00870   0.00461   0.00419
HKLF 4
;
data_New_Global_Publ_Block
_journal_date_recd_electronic     2012-06-03
_journal_date_accepted     2012-06-06
_journal_name_full     'Acta Crystallographica, Section E'
_journal_year     2012
_journal_volume     68
_journal_issue      7
_journal_page_first     o2100
_journal_page_last     o2100
_journal_paper_category     QO
_journal_paper_doi     10.1107/S1600536812025743
_journal_coeditor_code     IS5153
loop_
    _publ_contact_author_name
    _publ_contact_author_address
    _publ_contact_author_email
    'Muhammad Shafiq'
;
Department of Chemistry
Government College University
Faisalabad-38040, Pakistan.
;
 hafizshafique@hotmail.com
_publ_contact_author_fax     ?
_publ_contact_author_phone     '+92-302-4487893'
_publ_section_title
;\
1-Methyl-4-[1-(1-phenylethylidene)-hydrazin-2-ylidene]-3,4-dihydro-1<i>H</i>-\
2\l^6^,1-benzothiazine-2,2-dione
;
loop_
    _publ_author_name
    _publ_author_footnote
    _publ_author_address
    'Shafiq, Muhammad' .
;
Department of Chemistry
Government College University
Faisalabad 38040
Pakistan
;
    'Khan, Islam Ullah' .
;
Materials Chemistry Laboratory
Department of Chemistry
GC University
Lahore 54000
Pakistan
;
    'Zia-ur-Rehman, Muhammad' .
;
Applied Chemistry Research Center
PCSIR Laboratories Complex
Ferozpur Road
Lahore 54600
Pakistan
;
    'Mahmood, Tariq' .
;
Department of Chemistry
COMSATS institute of Information Technology
Abbottabad
Pakistan
;
    'Ashfaq, Muhammad' .
;
Department of Chemistry
University of Gujrat
Gujrat 50781
Pakistan
;
    'Ahmad, Saeed' .
;
Department of Chemistry
Gomal University
Dera Ismail Khan
K.P.K
Pakistan
;
