# Supplementary material for: 1-Methyl-4-[1-(1-phenyl­ethyl­idene)-hydrazin-2-yl­idene]-3,4-dihydro-1H-2λ6,1-benzothia­zine-2,2-dione
Source: Acta Crystallogr Sect E Struct Rep Online. 2012 Jun 13;68(Pt 7):o2100. doi: 10.1107/S1600536812025743 (PMC3393913; doi:10.1107/S1600536812025743)
Supplement: Supplementary file 2 [file e-68-o2100-Isup2.hkl]

# 
# h,k,l, Fc-squared, Fo-squared, sigma(Fo-squared) and status flag 
# 
data_I
_shelx_title ' HS_128_0m in P2(1)2(1)2(1)' 
_shelx_refln_list_code          4 
_shelx_F_calc_maximum      136.10 
_exptl_crystal_F_000       688.00 
_reflns_d_resolution_high  0.7493 
 
loop_ 
 _symmetry_equiv_pos_as_xyz 
 'x, y, z' 
 '-x+1/2, -y, z+1/2' 
 'x+1/2, -y+1/2, -z' 
 '-x, y+1/2, -z+1/2' 
 
_cell_length_a     6.6678 
_cell_length_b    12.0783 
_cell_length_c    20.0529 
_cell_angle_alpha  90.000 
_cell_angle_beta   90.000 
_cell_angle_gamma  90.000 
 
_shelx_F_squared_multiplier     1.000 
 
loop_ 
 _refln_index_h 
 _refln_index_k 
 _refln_index_l 
 _refln_F_squared_calc 
 _refln_F_squared_meas 
 _refln_F_squared_sigma 
 _refln_observed_status 
   2   0   0     1964.81     1975.86     30.31 o 
   4   0   0      149.19      117.85      9.88 o 
   6   0   0        5.75       12.71      6.59 o 
   8   0   0       29.84       39.70     12.61 o 
   1   1   0      552.98      549.78      8.47 o 
   2   1   0       66.53       61.70      1.60 o 
   3   1   0        1.03        0.79      0.90 o 
   4   1   0       13.19        7.26      1.50 o 
   5   1   0        9.61        8.07      1.79 o 
   6   1   0      690.58      722.59     16.51 o 
   7   1   0      317.52      312.29     21.26 o 
   8   1   0       12.44       31.37      7.77 o 
   0   2   0      709.39      710.65     19.19 o 
   1   2   0        1.45       -1.06      1.06 o 
   2   2   0      867.11      889.66     10.68 o 
   3   2   0      177.36      174.21      3.32 o 
   4   2   0      128.84      106.05      2.93 o 
   5   2   0       76.69       80.05      6.23 o 
   6   2   0       16.47       14.97      4.12 o 
   7   2   0       48.12       48.73     12.42 o 
   8   2   0      106.75      126.63     17.87 o 
   1   3   0     1383.74     1419.10     18.39 o 
   2   3   0     1079.11      944.92     13.33 o 
   3   3   0       21.97       23.36      1.58 o 
   4   3   0      135.60      154.25      4.17 o 
   5   3   0       28.80       29.08      3.83 o 
   6   3   0       76.70       80.68      8.37 o 
   7   3   0        4.26        2.45      9.03 o 
   8   3   0        2.23        4.70     10.35 o 
   0   4   0      958.25      862.70     23.61 o 
   1   4   0      156.49      139.63      6.14 o 
   2   4   0     2062.92     2311.35     33.82 o 
   3   4   0       71.44       67.43      4.89 o 
   4   4   0      458.77      443.15      7.87 o 
   5   4   0      115.54      111.85      4.52 o 
   6   4   0       32.56       26.85      5.61 o 
   7   4   0      133.44      110.82     16.37 o 
   8   4   0        0.33        5.83     10.35 o 
   1   5   0     1245.01     1349.16     19.07 o 
   2   5   0     4814.56     5238.37     89.54 o 
   3   5   0      209.04      232.19      8.38 o 
   4   5   0      277.59      268.01      6.29 o 
   5   5   0      228.05      223.44      6.73 o 
   6   5   0      130.18      119.52      7.48 o 
   7   5   0        7.62       -2.82      7.90 o 
   8   5   0       77.33       63.41     14.68 o 
   0   6   0        8.19        4.70      3.95 o 
   1   6   0       54.95       42.43      4.85 o 
   2   6   0      403.68      473.24     13.50 o 
   3   6   0       24.69       33.98      4.32 o 
   4   6   0      810.75      772.92     14.71 o 
   5   6   0        0.68        0.90      2.63 o 
   6   6   0       28.62       34.18      5.24 o 
   7   6   0        1.29        9.22      8.84 o 
   8   6   0       90.89      114.40     18.25 o 
   1   7   0       16.70       28.91      4.52 o 
   2   7   0      547.24      513.51     15.23 o 
   3   7   0      289.30      299.18     11.24 o 
   4   7   0       48.19       40.75      5.19 o 
   5   7   0       16.53       16.40      3.78 o 
   6   7   0       71.40       77.60     10.72 o 
   7   7   0        7.92       16.18     10.16 o 
   8   7   0        3.24       25.02     12.79 o 
   0   8   0      168.98      162.75     13.92 o 
   1   8   0        9.83        4.53      3.38 o 
   2   8   0       19.50       10.39      3.98 o 
   3   8   0       30.30       24.77     10.72 o 
   4   8   0      332.16      352.22     13.24 o 
   5   8   0        2.44        3.65      2.71 o 
   6   8   0        2.22        3.37      4.35 o 
   7   8   0        5.01       -5.27      8.65 o 
   1   9   0       74.01       72.84      7.38 o 
   2   9   0      291.13      288.05     12.49 o 
   3   9   0      137.54      132.28      9.70 o 
   4   9   0      137.52      129.70      9.71 o 
   5   9   0       87.49      104.43      8.71 o 
   6   9   0       14.04       14.77      5.77 o 
   7   9   0       10.30        5.27      9.60 o 
   0  10   0      114.57      115.34     13.74 o 
   1  10   0       65.89       71.70      7.85 o 
   2  10   0        1.92        4.02      8.56 o 
   3  10   0       28.81       29.18     11.10 o 
   4  10   0        0.31        2.92      4.63 o 
   5  10   0        0.45       -3.50      4.44 o 
   6  10   0       87.91       76.81      9.16 o 
   1  11   0       27.68       21.44      5.84 o 
   2  11   0       14.84       10.51      5.45 o 
   3  11   0       81.66       64.45     11.67 o 
   4  11   0        5.81       -3.64      4.84 o 
   5  11   0       17.88       19.34      6.29 o 
   0  12   0      409.45      470.94     26.72 o 
   1  12   0        5.14        3.86      5.14 o 
   2  12   0        6.43        9.10      5.89 o 
   3  12   0        2.54        3.79      5.36 o 
   4  12   0       71.83       84.02      9.71 o 
   5  12   0        1.63       -2.65      7.71 o 
   1  13   0        9.80       13.74      6.44 o 
   2  13   0       72.47       91.24     12.79 o 
   3  13   0       24.46       16.40      8.18 o 
   4  13   0       18.56        2.28      6.04 o 
   5  13   0        6.54        7.88      6.52 o 
   0  14   0       75.72       70.18     14.11 o 
   1  14   0       11.08       11.48      7.06 o 
   2  14   0        1.52        5.48      6.32 o 
   3  14   0        9.35        9.49     10.07 o 
   4  14   0       63.10       69.98     20.13 o 
   1  15   0       12.35       14.82     13.55 o 
   2  15   0       21.42       25.58      8.18 o 
   3  15   0        5.19       -0.43     11.10 o 
   0  16   0        1.32       -8.65      9.78 o 
   1  16   0        0.59        0.49      7.21 o 
   1   0   1     7142.76     6431.28    135.60 o 
   2   0   1     3987.80     3834.26     33.20 o 
   3   0   1      165.53      160.81      3.34 o 
   4   0   1       10.70       12.46      1.79 o 
   5   0   1       67.87       69.06      5.54 o 
   6   0   1      369.06      364.62      8.34 o 
   7   0   1      251.21      257.67     24.08 o 
   8   0   1        4.87        4.02      6.69 o 
  -8   1   1       46.61       37.84      9.50 o 
  -7   1   1      123.37      116.71     15.15 o 
  -6   1   1      301.20      285.96      9.48 o 
  -5   1   1      314.19      293.36      8.77 o 
  -4   1   1       27.13       26.84      2.36 o 
  -3   1   1      207.69      219.63      4.96 o 
  -2   1   1      315.76      304.61      4.87 o 
  -1   1   1     1777.11     1703.75     30.07 o 
   1   1   1     1795.29     1740.34     21.10 o 
   2   1   1      314.20      302.25      3.59 o 
   3   1   1      201.28      215.49      4.16 o 
   4   1   1       30.08       27.90      1.63 o 
   5   1   1      311.57      285.69      9.10 o 
   6   1   1      300.44      294.94     10.01 o 
   7   1   1      122.09      128.02     21.92 o 
   8   1   1       46.59       35.01      8.60 o 
  -8   2   1       20.91       17.50     11.10 o 
  -7   2   1       12.02       19.79      6.85 o 
  -6   2   1      173.35      150.01      7.75 o 
  -5   2   1       99.63       90.06      9.11 o 
  -4   2   1      123.12      130.25      6.26 o 
  -3   2   1      774.57      846.15     11.08 o 
  -2   2   1     4109.22     4061.40     48.61 o 
  -1   2   1     4047.26     3983.66     65.59 o 
   0   2   1     2619.61     2506.00     42.37 o 
   1   2   1     4020.40     3949.23     53.59 o 
   2   2   1     4087.17     4085.49     39.96 o 
   3   2   1      754.24      823.24      9.56 o 
   4   2   1      121.10      121.38      2.89 o 
   5   2   1       99.05       87.43      5.86 o 
   6   2   1      171.29      165.81      8.25 o 
   7   2   1       11.14        1.32      9.22 o 
   8   2   1       20.93       22.95     11.29 o 
  -8   3   1       26.62       28.41     11.67 o 
  -7   3   1        4.92       -7.53      7.53 o 
  -6   3   1       89.85       90.85     13.08 o 
  -5   3   1      194.38      170.03      5.88 o 
  -4   3   1      679.01      700.32     11.43 o 
  -3   3   1      197.59      189.55      6.00 o 
  -2   3   1      481.21      465.81      8.80 o 
  -1   3   1     3491.02     3669.95     43.74 o 
   0   3   1    18524.27    18637.52    247.80 o 
   1   3   1     3512.63     3642.85     50.51 o 
   2   3   1      484.72      470.59      7.14 o 
   3   3   1      199.96      193.70      3.95 o 
   4   3   1      686.18      708.98      8.93 o 
   5   3   1      194.09      179.33      4.67 o 
   6   3   1       88.48       82.43      7.89 o 
   7   3   1        5.26       -8.09      8.09 o 
   8   3   1       24.56       31.23     12.04 o 
  -8   4   1       81.74       75.26     16.18 o 
  -7   4   1       59.26       71.50     13.36 o 
  -6   4   1      132.56      135.25     22.58 o 
  -5   4   1       23.85       20.19      2.63 o 
  -4   4   1       37.83       40.78      3.01 o 
  -3   4   1      406.51      401.69     11.20 o 
  -2   4   1      156.71      140.62      4.20 o 
  -1   4   1     4053.65     4321.52     52.26 o 
   0   4   1     3226.74     3451.61     42.17 o 
   1   4   1     4094.27     4379.28     60.47 o 
   2   4   1      144.34      125.04      4.78 o 
   3   4   1      397.17      389.05      6.61 o 
   4   4   1       36.43       41.44      2.27 o 
   5   4   1       22.55       19.25      1.96 o 
   6   4   1      136.39      131.89      9.90 o 
   7   4   1       61.41       63.97     13.74 o 
   8   4   1       83.64       69.80     14.86 o 
  -8   5   1       54.20       58.33     14.68 o 
  -7   5   1       21.39       25.02      9.97 o 
  -6   5   1        5.80        9.17      3.75 o 
  -5   5   1      427.47      400.48      9.13 o 
  -4   5   1      551.42      542.97      9.73 o 
  -3   5   1      373.47      343.53     31.70 o 
  -2   5   1      144.27      154.47      5.21 o 
  -1   5   1     1038.09     1058.91     15.71 o 
   0   5   1      831.88      779.89     12.49 o 
   1   5   1     1028.15     1038.94     24.74 o 
   2   5   1      146.13      159.21      7.38 o 
   3   5   1      371.70      361.75      9.01 o 
   4   5   1      560.33      565.57     10.05 o 
   5   5   1      421.91      395.13      8.04 o 
   6   5   1        5.76       -3.39      6.96 o 
   7   5   1       22.01       25.21     11.10 o 
   8   5   1       55.19       68.30     15.05 o 
  -8   6   1       12.64       18.06     11.67 o 
  -7   6   1       44.20       57.76     12.98 o 
  -6   6   1       72.12       66.99      6.86 o 
  -5   6   1      263.30      246.29      8.44 o 
  -4   6   1       32.82       28.58      3.59 o 
  -3   6   1      140.93      140.88      7.25 o 
  -2   6   1      786.10      784.94     18.69 o 
  -1   6   1      592.14      631.47     23.80 o 
   0   6   1       34.01       28.37      9.41 o 
   1   6   1      592.31      626.46     16.10 o 
   2   6   1      764.42      747.51     22.77 o 
   3   6   1      139.78      132.98      6.27 o 
   4   6   1       31.91       30.88      6.57 o 
   5   6   1      260.84      244.73      7.43 o 
   6   6   1       73.02       78.40      7.09 o 
   7   6   1       42.76       57.95     13.92 o 
   8   6   1       13.30       15.43     11.48 o 
  -7   7   1        6.42        1.88      8.65 o 
  -6   7   1       49.46       48.21      6.73 o 
  -5   7   1      105.31       89.98      4.41 o 
  -4   7   1       57.05       64.25      6.16 o 
  -3   7   1      110.24       94.41      7.15 o 
  -2   7   1       32.19       37.93      4.99 o 
  -1   7   1       61.27       50.63      5.57 o 
   0   7   1      920.50      868.67     43.65 o 
   1   7   1       60.27       66.31      6.24 o 
   2   7   1       33.14       49.07      6.21 o 
   3   7   1      109.43       99.97      8.56 o 
   4   7   1       59.10       69.48      5.51 o 
   5   7   1      108.40      101.17      5.43 o 
   6   7   1       48.36       49.31      7.71 o 
   7   7   1        6.62        4.14      9.60 o 
  -7   8   1       19.96       18.63     10.72 o 
  -6   8   1       27.09       28.72      6.40 o 
  -5   8   1        6.74        1.69      2.66 o 
  -4   8   1       21.85       17.69      4.66 o 
  -3   8   1      417.84      379.51     21.92 o 
  -2   8   1      346.97      360.97     13.30 o 
  -1   8   1       56.54       61.86      6.37 o 
   0   8   1       28.49       29.42      5.17 o 
   1   8   1       55.92       65.19      6.58 o 
   2   8   1      351.70      365.98     13.10 o 
   3   8   1      412.66      425.11     19.66 o 
   4   8   1       21.43       15.30      4.59 o 
   5   8   1        6.80        2.48      2.82 o 
   6   8   1       25.46       17.31      5.32 o 
   7   8   1       20.57        6.96      9.22 o 
  -7   9   1        6.25       14.30     10.35 o 
  -6   9   1       20.34       20.45      6.19 o 
  -5   9   1       23.72       20.46      5.45 o 
  -4   9   1      219.17      233.71     11.57 o 
  -3   9   1      105.51      116.99      9.31 o 
  -2   9   1       63.95       61.92      6.92 o 
  -1   9   1      156.60      171.42     10.15 o 
   0   9   1       42.86       40.68     12.89 o 
   1   9   1      151.30      159.23     10.44 o 
   2   9   1       63.84       67.65      7.24 o 
   3   9   1      102.58       97.60      9.03 o 
   4   9   1      217.26      222.68     15.71 o 
   5   9   1       24.25       27.14      5.45 o 
   6   9   1       20.78       36.36     11.19 o 
   7   9   1        6.25       -1.32      9.41 o 
  -6  10   1       47.36       35.16     11.85 o 
  -5  10   1       30.01       32.49      6.38 o 
  -4  10   1       62.89       51.27      7.18 o 
  -3  10   1       51.63       48.75     10.25 o 
  -2  10   1       55.89       58.82      7.52 o 
  -1  10   1      197.03      208.58     12.05 o 
   0  10   1       59.86       62.45      7.45 o 
   1  10   1      193.99      210.19     11.24 o 
   2  10   1       56.67       50.04      8.94 o 
   3  10   1       48.87       49.79     12.42 o 
   4  10   1       61.83       60.83      7.52 o 
   5  10   1       30.79       39.03      6.77 o 
   6  10   1       47.69       58.14     13.36 o 
  -6  11   1        5.75       16.93     10.91 o 
  -5  11   1       44.32       38.49      7.15 o 
  -4  11   1       84.14       90.67      9.57 o 
  -3  11   1       59.12       60.74      7.98 o 
  -2  11   1       17.38       16.93      5.92 o 
  -1  11   1       66.53       73.09      9.41 o 
   0  11   1       32.87       27.66      8.84 o 
   1  11   1       67.62       59.33      7.85 o 
   2  11   1       16.96       17.70     14.86 o 
   3  11   1       61.32       46.83      7.38 o 
   4  11   1       84.70       74.97      8.98 o 
   5  11   1       44.13       35.34      7.12 o 
  -5  12   1       16.06       13.82      6.45 o 
  -4  12   1       26.16       19.66      6.65 o 
  -3  12   1       26.44       36.51      7.11 o 
  -2  12   1      103.71      110.13     10.70 o 
  -1  12   1        3.58        0.15      4.78 o 
   0  12   1       26.79       35.43      7.43 o 
   1  12   1        3.25        5.08      5.39 o 
   2  12   1      103.51      118.17     11.04 o 
   3  12   1       25.19       17.66      6.19 o 
   4  12   1       26.41       14.40      6.12 o 
   5  12   1       16.09       15.27      6.45 o 
  -5  13   1        7.31       12.63     12.70 o 
  -4  13   1       11.64       15.87      6.78 o 
  -3  13   1       43.13       37.72      8.04 o 
  -2  13   1        7.50        3.54      9.41 o 
  -1  13   1       52.15       59.24      8.90 o 
   0  13   1        6.84        7.55      6.24 o 
   1  13   1       52.02       54.00      8.64 o 
   2  13   1        7.78        0.94      5.85 o 
   3  13   1       43.30       43.64      8.30 o 
   4  13   1       12.38        5.09      6.38 o 
   5  13   1        7.44       -1.91      6.05 o 
  -4  14   1        1.63       14.71      7.24 o 
  -3  14   1       40.37       43.42     17.87 o 
  -2  14   1       23.11       24.75     11.29 o 
  -1  14   1       46.78       56.58      9.42 o 
   0  14   1       10.96        8.26      9.69 o 
   1  14   1       45.89       42.72      8.89 o 
   2  14   1       21.93       22.17      7.57 o 
   3  14   1       40.76       53.20     16.28 o 
   4  14   1        1.51       -1.71      6.19 o 
  -3  15   1        1.19       -5.08      5.85 o 
  -2  15   1       17.06       35.85      8.97 o 
  -1  15   1       26.26       20.52      8.45 o 
   0  15   1       39.85       38.53      8.73 o 
   1  15   1       27.17       31.48      8.85 o 
   2  15   1       16.67       20.56      8.25 o 
   3  15   1        1.02        3.97      6.90 o 
  -1  16   1       26.75       25.12      9.04 o 
   0  16   1        0.24       -4.95      6.32 o 
   1  16   1       27.53       36.93     15.05 o 
   1   0   2     1510.63     1527.62     27.47 o 
   2   0   2      217.39      215.10      3.29 o 
   3   0   2        0.48        2.26      0.95 o 
   4   0   2      151.16      149.53      4.55 o 
   5   0   2      182.98      179.36      5.09 o 
   6   0   2       11.42        7.46      4.41 o 
   7   0   2      186.33      192.43     13.57 o 
   8   0   2       21.55       16.95      7.55 o 
  -8   1   2       16.94       10.56     11.29 o 
  -7   1   2       34.60       37.87      7.53 o 
  -6   1   2       95.34       97.60      4.62 o 
  -5   1   2      464.56      450.08      9.19 o 
  -4   1   2        7.32        7.41      1.44 o 
  -3   1   2      751.61      757.08     15.67 o 
  -2   1   2     1506.59     1476.38     14.60 o 
  -1   1   2     2556.49     2398.34     91.86 o 
   1   1   2     2571.25     2553.64     26.59 o 
   2   1   2     1513.50     1483.90     14.62 o 
   3   1   2      729.57      743.63      8.95 o 
   4   1   2        7.15        5.56      1.35 o 
   5   1   2      464.45      458.38     13.36 o 
   6   1   2       93.86      101.18      8.57 o 
   7   1   2       34.76       28.85      7.52 o 
   8   1   2       17.26       37.25     11.48 o 
  -8   2   2       47.99       62.09     14.49 o 
  -7   2   2       15.58       10.81      6.05 o 
  -6   2   2       80.93       73.21      5.84 o 
  -5   2   2      775.92      771.39     11.29 o 
  -4   2   2      341.42      360.63      7.46 o 
  -3   2   2     1002.65     1060.29     18.47 o 
  -2   2   2      405.79      419.12      5.58 o 
  -1   2   2    12185.83    12538.58    146.26 o 
   0   2   2      980.02     1041.27     19.49 o 
   1   2   2    12047.74    12540.97    167.74 o 
   2   2   2      407.83      431.20      5.95 o 
   3   2   2     1026.86     1100.99     12.21 o 
   4   2   2      346.03      368.82      5.96 o 
   5   2   2      779.12      788.63     11.53 o 
   6   2   2       80.38       72.54      7.36 o 
   7   2   2       16.72       22.95      9.97 o 
   8   2   2       48.23       44.03     12.61 o 
  -8   3   2        1.77        2.26      9.41 o 
  -7   3   2      133.73      149.96     17.87 o 
  -6   3   2      234.67      223.25     11.05 o 
  -5   3   2      139.54      147.56      5.74 o 
  -4   3   2      124.75      129.58      4.38 o 
  -3   3   2      272.10      221.58      5.18 o 
  -2   3   2     1522.22     1638.59     29.13 o 
  -1   3   2    10929.00    11344.22    181.80 o 
   0   3   2       83.56       85.63      4.46 o 
   1   3   2    10827.28    11068.57    129.57 o 
   2   3   2     1504.96     1576.10     17.16 o 
   3   3   2      271.33      239.06      4.59 o 
   4   3   2      125.73      133.59      3.31 o 
   5   3   2      138.73      142.23      4.82 o 
   6   3   2      238.02      224.49     11.82 o 
   7   3   2      129.03      124.18     16.93 o 
   8   3   2        1.67        5.46     10.16 o 
  -8   4   2       17.58       22.01     12.04 o 
  -7   4   2       35.53       44.22     12.23 o 
  -6   4   2       54.69       52.99      6.74 o 
  -5   4   2      797.88      760.54     13.06 o 
  -4   4   2      145.31      171.13      5.94 o 
  -3   4   2      649.87      607.08     11.61 o 
  -2   4   2      432.43      488.37     10.57 o 
  -1   4   2       27.38       39.82      3.11 o 
   0   4   2      677.79      606.52     11.55 o 
   1   4   2       22.34       39.70      6.16 o 
   2   4   2      432.65      488.99      8.80 o 
   3   4   2      645.60      616.28      9.14 o 
   4   4   2      150.80      164.98      4.23 o 
   5   4   2      800.06      763.59     10.09 o 
   6   4   2       55.05       48.35     10.72 o 
   7   4   2       34.02       33.87     11.29 o 
   8   4   2       16.71       14.49     11.48 o 
  -8   5   2       48.62       85.80     15.62 o 
  -7   5   2      118.59      117.59     16.75 o 
  -6   5   2       17.39       10.35      7.90 o 
  -5   5   2       73.09       67.42      4.34 o 
  -4   5   2      161.81      161.50      4.85 o 
  -3   5   2      445.62      403.96     11.84 o 
  -2   5   2     2963.16     3138.40     45.58 o 
  -1   5   2      735.00      696.78     13.36 o 
   0   5   2      374.72      394.53     11.31 o 
   1   5   2      742.12      677.07     16.36 o 
   2   5   2     2937.01     3124.97     50.96 o 
   3   5   2      434.48      404.28      9.77 o 
   4   5   2      161.20      164.37      7.34 o 
   5   5   2       70.89       64.81      3.71 o 
   6   5   2       17.54       35.00      9.41 o 
   7   5   2      118.76      124.56     17.87 o 
   8   5   2       49.11       64.54     15.05 o 
  -8   6   2        1.48        4.52     10.72 o 
  -7   6   2        7.85       20.88     10.16 o 
  -6   6   2        1.37        1.73      3.76 o 
  -5   6   2      122.93      119.69      6.97 o 
  -4   6   2       39.57       41.57      3.51 o 
  -3   6   2      394.87      368.69     16.28 o 
  -2   6   2      643.22      634.65     16.30 o 
  -1   6   2      315.49      318.74     10.78 o 
   0   6   2      239.47      229.30     16.75 o 
   1   6   2      299.10      318.91     10.91 o 
   2   6   2      643.39      597.86     13.31 o 
   3   6   2      390.95      411.09     10.39 o 
   4   6   2       41.83       48.65      3.82 o 
   5   6   2      124.65      124.77      5.09 o 
   6   6   2        1.22        8.07      5.46 o 
   7   6   2        7.44        5.83      9.22 o 
   8   6   2        1.43       -9.03      9.97 o 
  -7   7   2       42.62       65.10     13.36 o 
  -6   7   2       88.40      105.25     25.12 o 
  -5   7   2       29.83       32.94      2.87 o 
  -4   7   2       64.51       60.69      6.40 o 
  -3   7   2      224.52      212.71     19.19 o 
  -2   7   2      272.79      301.65     11.18 o 
  -1   7   2      995.05     1034.27     24.84 o 
   0   7   2      270.91      220.60      9.51 o 
   1   7   2     1008.00     1062.23     27.66 o 
   2   7   2      279.75      289.49     11.17 o 
   3   7   2      223.00      210.79     11.20 o 
   4   7   2       63.03       59.28      4.62 o 
   5   7   2       29.98       35.34      3.96 o 
   6   7   2       90.11       86.54     11.01 o 
   7   7   2       43.41       50.99     12.61 o 
  -7   8   2        1.48       -7.71      7.71 o 
  -6   8   2        4.79        4.92      4.75 o 
  -5   8   2      410.40      405.05     25.12 o 
  -4   8   2       11.87       11.55      4.19 o 
  -3   8   2      118.86      136.07      9.34 o 
  -2   8   2       60.69       44.94      5.79 o 
  -1   8   2      151.09      152.12      8.90 o 
   0   8   2      116.83      107.44      7.98 o 
   1   8   2      156.25      124.80      8.83 o 
   2   8   2       58.84       59.41     11.29 o 
   3   8   2      118.36      113.07      8.51 o 
   4   8   2       11.07       12.27      4.37 o 
   5   8   2      402.63      386.79     10.75 o 
   6   8   2        4.50        2.20      4.69 o 
   7   8   2        1.44        9.60      9.97 o 
  -7   9   2       38.26       51.37     13.92 o 
  -6   9   2       74.15       65.58     18.25 o 
  -5   9   2        5.08        1.67      4.32 o 
  -4   9   2        6.60        2.63      4.26 o 
  -3   9   2      171.33      160.71     10.71 o 
  -2   9   2       81.72       73.17      7.58 o 
  -1   9   2       41.93       36.31      9.31 o 
   0   9   2       21.93       23.18      5.05 o 
   1   9   2       43.43       42.23      5.98 o 
   2   9   2       79.91       76.90      7.85 o 
   3   9   2      167.39      177.50     11.11 o 
   4   9   2        6.56       11.54      9.13 o 
   5   9   2        4.92       12.63      3.51 o 
   6   9   2       72.75       53.62     12.23 o 
   7   9   2       39.32       59.83     14.86 o 
  -6  10   2        4.81        5.25      7.15 o 
  -5  10   2       61.55       66.44      7.85 o 
  -4  10   2       43.61       33.65      7.15 o 
  -3  10   2       68.82       66.98      8.03 o 
  -2  10   2       19.41       15.51      5.17 o 
  -1  10   2       86.22       70.26     13.55 o 
   0  10   2        5.14        0.97      4.10 o 
   1  10   2       86.96       78.61     11.10 o 
   2  10   2       19.52       20.98      5.72 o 
   3  10   2       69.27       79.52     12.79 o 
   4  10   2       45.46       41.02     13.45 o 
   5  10   2       62.00       64.54      8.28 o 
  -6  11   2       16.55       28.07      7.74 o 
  -5  11   2       18.05       17.45      6.04 o 
  -4  11   2       36.30       48.14     11.95 o 
  -3  11   2      143.40      137.35     11.17 o 
  -2  11   2       27.18       11.69      5.52 o 
  -1  11   2       45.09       36.72      6.98 o 
   0  11   2      208.91      189.75     12.64 o 
   1  11   2       44.87       53.70     10.25 o 
   2  11   2       28.32       29.66      6.58 o 
   3  11   2      142.55      131.98     11.11 o 
   4  11   2       36.66       39.97      6.88 o 
   5  11   2       18.11       21.71      6.38 o 
  -5  12   2       30.32       23.91     10.07 o 
  -4  12   2       56.94       66.09      8.81 o 
  -3  12   2       54.00       54.35      9.78 o 
  -2  12   2       69.51       63.70      8.85 o 
  -1  12   2       27.53       23.94      7.62 o 
   0  12   2        3.71        2.57      5.30 o 
   1  12   2       28.17       28.15      7.05 o 
   2  12   2       69.68       87.44     10.01 o 
   3  12   2       51.78       42.70      7.85 o 
   4  12   2       56.27       56.69     10.44 o 
   5  12   2       30.89       34.18      7.63 o 
  -5  13   2        6.46       15.65      6.84 o 
  -4  13   2        9.58       10.55      9.13 o 
  -3  13   2       18.51       20.02      9.31 o 
  -2  13   2       15.98       13.20      6.27 o 
  -1  13   2       14.95       13.88      6.58 o 
   0  13   2      152.06      148.35     12.83 o 
   1  13   2       14.89       21.26     10.07 o 
   2  13   2       15.59       18.72      7.05 o 
   3  13   2       19.50        9.71      6.24 o 
   4  13   2        9.43       -5.07      8.09 o 
   5  13   2        6.47        9.77      6.18 o 
  -4  14   2        1.54        3.06      6.45 o 
  -3  14   2       14.31       11.20     17.40 o 
  -2  14   2       11.02       11.27      7.15 o 
  -1  14   2       66.89       91.36     11.23 o 
   0  14   2       14.90       19.49      7.39 o 
   1  14   2       66.34       83.60     10.83 o 
   2  14   2       10.79        9.14      6.65 o 
   3  14   2       14.96       22.46      7.55 o 
   4  14   2        1.61        3.32      6.75 o 
  -3  15   2        5.24       26.79      8.38 o 
  -2  15   2       19.76       29.23      8.77 o 
  -1  15   2       17.90       20.28      8.94 o 
   0  15   2       24.80       22.55      8.09 o 
   1  15   2       18.35       24.77      8.37 o 
   2  15   2       19.15       10.79      7.42 o 
   3  15   2        5.27        3.35      6.78 o 
   0  16   2        0.03       -6.32      6.32 o 
   1   0   3      138.63      135.87      2.49 o 
   2   0   3       43.23       52.67      1.94 o 
   3   0   3      116.28      101.37      3.22 o 
   4   0   3      986.70     1048.34     12.54 o 
   5   0   3      157.19      145.95      4.02 o 
   6   0   3       33.73       32.60      4.54 o 
   7   0   3      222.50      226.03     14.70 o 
   8   0   3       27.80       17.82      7.45 o 
  -8   1   3       20.65       22.11      7.92 o 
  -7   1   3        3.46        0.17      5.79 o 
  -6   1   3      233.28      229.04      6.73 o 
  -5   1   3      376.26      374.68      6.68 o 
  -4   1   3       80.14       84.93      2.91 o 
  -3   1   3      450.37      458.25      6.88 o 
  -2   1   3      350.85      362.23      5.26 o 
  -1   1   3    12120.57    12035.10    108.40 o 
   0   1   3     5104.57     5097.58     85.05 o 
   1   1   3    12234.08    12254.61    116.64 o 
   2   1   3      350.56      359.99      4.96 o 
   3   1   3      433.38      429.93      6.18 o 
   4   1   3       82.71       90.14      3.38 o 
   5   1   3      366.58      361.41      9.89 o 
   6   1   3      231.73      233.46     10.25 o 
   7   1   3        4.05        7.71      5.60 o 
   8   1   3       20.56       19.38     11.10 o 
  -8   2   3        6.66       -4.89      9.22 o 
  -7   2   3      122.52      132.39     11.60 o 
  -6   2   3      253.42      229.19     13.48 o 
  -5   2   3      386.48      366.80      7.92 o 
  -4   2   3      223.32      229.51      7.23 o 
  -3   2   3      153.71      126.67      3.17 o 
  -2   2   3      510.03      579.13      6.79 o 
  -1   2   3    11918.44    12059.00    141.60 o 
   0   2   3     7150.96     7401.75     86.90 o 
   1   2   3    11997.37    12188.99    116.50 o 
   2   2   3      510.46      584.46      8.19 o 
   3   2   3      153.94      132.26      3.96 o 
   4   2   3      223.52      233.04      5.96 o 
   5   2   3      392.19      353.15      7.63 o 
   6   2   3      255.89      261.30     12.02 o 
   7   2   3      120.03      112.70     16.37 o 
   8   2   3        6.77       12.61     10.16 o 
  -8   3   3        0.65       -2.45      9.60 o 
  -7   3   3      128.95      135.09     16.93 o 
  -6   3   3       14.17       22.77      8.65 o 
  -5   3   3      351.42      345.55      8.98 o 
  -4   3   3      440.36      463.13     10.97 o 
  -3   3   3     1888.91     1966.84     30.00 o 
  -2   3   3       76.53       74.50      4.61 o 
  -1   3   3     4539.63     4648.80     63.83 o 
   0   3   3       89.21       62.04      6.15 o 
   1   3   3     4454.57     4588.74     64.20 o 
   2   3   3       77.51       72.46      2.59 o 
   3   3   3     1870.81     1990.46     23.01 o 
   4   3   3      434.35      459.11      6.83 o 
   5   3   3      349.97      339.96      6.31 o 
   6   3   3       14.11       12.19      3.94 o 
   7   3   3      126.19      138.86     17.87 o 
   8   3   3        0.57        0.00      9.60 o 
  -8   4   3       12.92        7.34     10.54 o 
  -7   4   3       78.99       90.12     14.86 o 
  -6   4   3       21.31       12.61      8.28 o 
  -5   4   3      264.08      259.88      7.00 o 
  -4   4   3      374.51      361.28      9.22 o 
  -3   4   3      980.42      952.94     13.77 o 
  -2   4   3       17.96       25.85      5.38 o 
  -1   4   3      562.75      528.78     10.49 o 
   0   4   3     1178.77     1174.47     19.37 o 
   1   4   3      548.51      534.67     10.43 o 
   2   4   3       17.94       27.59      2.14 o 
   3   4   3      970.62      962.04     12.97 o 
   4   4   3      377.38      376.44      8.80 o 
   5   4   3      269.50      245.09      5.15 o 
   6   4   3       20.37       23.29     12.70 o 
   7   4   3       80.25       92.76     15.24 o 
   8   4   3       12.87       -0.94     10.16 o 
  -8   5   3        0.85       -8.65      8.65 o 
  -7   5   3       23.85       45.34     12.23 o 
  -6   5   3        3.73        8.09      7.71 o 
  -5   5   3      594.78      559.09     11.39 o 
  -4   5   3       30.70       33.89      3.73 o 
  -3   5   3      249.71      248.47      6.81 o 
  -2   5   3      325.79      330.24      8.20 o 
  -1   5   3       22.39       13.80      3.11 o 
   0   5   3      234.05      249.63      7.24 o 
   1   5   3       20.13       11.31      2.53 o 
   2   5   3      328.72      301.14      8.45 o 
   3   5   3      254.48      265.07      6.56 o 
   4   5   3       30.67       25.98      2.67 o 
   5   5   3      600.09      564.66     10.49 o 
   6   5   3        3.64        3.39      7.71 o 
   7   5   3       22.63       27.28     10.72 o 
   8   5   3        0.83       15.24     11.48 o 
  -8   6   3       13.01       12.79     12.04 o 
  -7   6   3       31.83       29.35     11.29 o 
  -6   6   3       33.18       32.52      4.15 o 
  -5   6   3       81.51       85.66      5.74 o 
  -4   6   3        7.08        7.37      2.23 o 
  -3   6   3      341.68      323.77      8.52 o 
  -2   6   3      920.69      885.18     20.95 o 
  -1   6   3      885.35      871.89     30.39 o 
   0   6   3     1209.04     1223.18     26.41 o 
   1   6   3      866.55      865.64     16.86 o 
   2   6   3      926.78      879.19     17.29 o 
   3   6   3      342.72      329.65      9.38 o 
   4   6   3        7.38        4.14      2.44 o 
   5   6   3       79.22       89.00      5.01 o 
   6   6   3       32.13       26.53      9.78 o 
   7   6   3       30.57       54.00     13.17 o 
   8   6   3       12.92       23.14     12.42 o 
  -7   7   3       26.01       25.59     10.91 o 
  -6   7   3        0.66       -2.40      3.06 o 
  -5   7   3      419.17      389.26     11.57 o 
  -4   7   3      120.18      125.83     10.94 o 
  -3   7   3      220.42      207.00      8.06 o 
  -2   7   3      454.26      491.59     15.23 o 
  -1   7   3      740.24      734.07     19.16 o 
   0   7   3       58.83       55.64      5.79 o 
   1   7   3      725.41      737.43     15.82 o 
   2   7   3      452.19      508.16     14.98 o 
   3   7   3      221.13      215.15     19.47 o 
   4   7   3      118.02      121.88      6.44 o 
   5   7   3      412.33      395.82     10.36 o 
   6   7   3        0.66       -3.01      6.59 o 
   7   7   3       25.43       20.32     11.29 o 
  -7   8   3       26.90       50.24     12.23 o 
  -6   8   3        0.06        3.67      4.61 o 
  -5   8   3       18.51       24.81      4.50 o 
  -4   8   3       61.62       63.19      6.91 o 
  -3   8   3      301.00      306.91     13.92 o 
  -2   8   3      132.62      135.94      9.18 o 
  -1   8   3      322.85      358.99     18.82 o 
   0   8   3        0.20        2.11      3.32 o 
   1   8   3      334.68      345.63     14.39 o 
   2   8   3      134.47      125.84     18.25 o 
   3   8   3      302.15      290.37     11.97 o 
   4   8   3       62.01       58.52      5.19 o 
   5   8   3       16.93       22.31      3.79 o 
   6   8   3        0.10        3.39      8.47 o 
   7   8   3       26.86       23.52     11.67 o 
  -7   9   3       32.59       48.17     13.74 o 
  -6   9   3        7.87        1.14      5.02 o 
  -5   9   3       81.60       94.76     22.30 o 
  -4   9   3       34.38       38.35      6.12 o 
  -3   9   3       49.32       65.45      5.72 o 
  -2   9   3      216.90      226.69     17.87 o 
  -1   9   3       10.80        9.54      5.46 o 
   0   9   3       22.51       15.03      5.74 o 
   1   9   3        8.94        3.46      3.88 o 
   2   9   3      214.75      232.52     11.71 o 
   3   9   3       49.83       64.62      7.38 o 
   4   9   3       34.21       38.78      6.25 o 
   5   9   3       83.73       80.21     12.56 o 
   6   9   3        8.15       17.12      9.97 o 
   7   9   3       32.78       49.48     14.11 o 
  -6  10   3        1.66        3.71      6.11 o 
  -5  10   3       52.86       79.67     16.18 o 
  -4  10   3       22.90       16.09      5.52 o 
  -3  10   3       77.97       74.54      8.45 o 
  -2  10   3       30.41       41.86      6.58 o 
  -1  10   3      129.26      131.36     17.03 o 
   0  10   3      201.05      209.05     12.00 o 
   1  10   3      127.58      135.19     12.04 o 
   2  10   3       29.59       23.84      5.70 o 
   3  10   3       78.53       82.48      8.65 o 
   4  10   3       22.71       20.13      5.99 o 
   5  10   3       51.33       55.86      7.52 o 
  -6  11   3        1.72        8.52      6.87 o 
  -5  11   3       49.75       50.85      8.11 o 
  -4  11   3        4.65        1.05      5.05 o 
  -3  11   3       57.12       53.72      7.85 o 
  -2  11   3       29.23       36.95     14.77 o 
  -1  11   3       88.08       90.08     12.14 o 
   0  11   3        0.81       -0.85      4.39 o 
   1  11   3       88.34       75.93      8.70 o 
   2  11   3       29.36       33.73      6.72 o 
   3  11   3       56.99       62.38     24.84 o 
   4  11   3        4.99       -1.18      5.36 o 
   5  11   3       48.36       45.25      7.55 o 
  -5  12   3       12.54       17.48      6.58 o 
  -4  12   3        1.11       -1.57      8.65 o 
  -3  12   3      149.38      139.69     12.04 o 
  -2  12   3        9.84        8.42      9.88 o 
  -1  12   3       77.94       53.82      8.31 o 
   0  12   3        0.05        0.47      5.05 o 
   1  12   3       80.36       86.90      9.77 o 
   2  12   3        9.46       19.01      7.53 o 
   3  12   3      153.91      173.97     13.03 o 
   4  12   3        1.06       -4.77      4.77 o 
   5  12   3       12.24       13.11      6.58 o 
  -5  13   3       18.19       18.48     10.54 o 
  -4  13   3       12.52       19.93     10.54 o 
  -3  13   3       23.60       24.46      7.58 o 
  -2  13   3        0.24       -2.94      5.03 o 
  -1  13   3       75.05       63.32      9.29 o 
   0  13   3      168.64      160.58     13.37 o 
   1  13   3       74.20       83.00     10.13 o 
   2  13   3        0.16       -2.63      5.44 o 
   3  13   3       22.83       24.03      7.21 o 
   4  13   3       12.55        3.66      6.37 o 
   5  13   3       17.97       16.93      6.85 o 
  -4  14   3        0.01       -0.56      6.58 o 
  -3  14   3       18.27       22.95      7.71 o 
  -2  14   3        7.43       15.14      7.52 o 
  -1  14   3        6.06       10.91      6.65 o 
   0  14   3      139.64      123.73     12.62 o 
   1  14   3        6.55       -1.12      6.45 o 
   2  14   3        7.61       -3.54      6.50 o 
   3  14   3       18.35       19.49      8.00 o 
   4  14   3        0.01       -2.26      6.52 o 
  -3  15   3        4.10        7.86      9.03 o 
  -2  15   3       27.02       18.88     10.63 o 
  -1  15   3       24.28       34.62     11.10 o 
   0  15   3        0.04        6.04      6.96 o 
   1  15   3       23.87       22.05      8.01 o 
   2  15   3       27.18       25.54      8.57 o 
   3  15   3        3.80       -6.00      6.10 o 
   0  16   3        4.80       11.23      8.01 o 
   0   0   4     5556.31     5527.22     93.86 o 
   1   0   4      288.15      233.25      4.53 o 
   2   0   4      449.39      457.53      6.35 o 
   3   0   4      511.29      490.37      7.24 o 
   4   0   4      436.47      490.40      7.20 o 
   5   0   4        6.11        4.91      1.76 o 
   6   0   4      175.48      184.02      8.54 o 
   7   0   4        0.29       -0.08      7.90 o 
   8   0   4       55.54       49.07      8.75 o 
  -8   1   4       33.65       30.39      8.51 o 
  -7   1   4       16.49       16.64     13.92 o 
  -6   1   4      415.92      430.62     18.86 o 
  -5   1   4      149.89      159.83      4.47 o 
  -4   1   4      474.66      474.90      9.71 o 
  -3   1   4      703.84      752.65     10.59 o 
  -2   1   4      708.13      656.12      8.29 o 
  -1   1   4      140.83      142.40      3.89 o 
   0   1   4       15.34       16.45      1.30 o 
   1   1   4      132.58      136.98      2.80 o 
   2   1   4      684.65      649.26      8.12 o 
   3   1   4      719.38      762.70     10.90 o 
   4   1   4      473.87      486.17      8.36 o 
   5   1   4      146.89      148.98      4.75 o 
   6   1   4      407.27      415.69     15.27 o 
   7   1   4       17.02       17.87      9.60 o 
   8   1   4       34.06       43.84     13.17 o 
  -8   2   4       98.46      107.90     11.51 o 
  -7   2   4       15.34       22.18     15.62 o 
  -6   2   4       41.51       57.26      8.84 o 
  -5   2   4       58.72       65.10      4.93 o 
  -4   2   4      196.84      195.62      5.37 o 
  -3   2   4     1366.10     1393.56     17.73 o 
  -2   2   4      809.29      784.32      8.84 o 
  -1   2   4     3956.08     4196.43     50.33 o 
   0   2   4     2904.32     2888.83     35.64 o 
   1   2   4     3946.14     4149.58     41.36 o 
   2   2   4      811.41      800.13      9.48 o 
   3   2   4     1372.15     1425.16     17.47 o 
   4   2   4      190.47      183.50      4.40 o 
   5   2   4       57.88       59.84      3.63 o 
   6   2   4       39.85       41.40      4.55 o 
   7   2   4       14.69       10.54      9.41 o 
   8   2   4       98.43       91.44     16.56 o 
  -8   3   4       13.15       16.18     11.48 o 
  -7   3   4      109.23      114.58     15.80 o 
  -6   3   4       79.25       92.57     12.98 o 
  -5   3   4      130.71      121.75      5.22 o 
  -4   3   4      505.00      514.35      9.35 o 
  -3   3   4      626.66      679.01     14.42 o 
  -2   3   4      991.66      988.56     14.28 o 
  -1   3   4       82.59       78.43      3.24 o 
   0   3   4        1.18        2.28      1.38 o 
   1   3   4       77.53       79.17      4.02 o 
   2   3   4      985.87     1007.60     13.19 o 
   3   3   4      622.57      710.51     10.00 o 
   4   3   4      504.95      480.07      7.28 o 
   5   3   4      129.06      129.21      5.95 o 
   6   3   4       78.78       72.86      6.34 o 
   7   3   4      110.02      107.25     15.62 o 
   8   3   4       13.82       12.04     10.91 o 
  -8   4   4       15.54       28.98     12.42 o 
  -7   4   4       23.92       23.90     10.72 o 
  -6   4   4       13.78       22.39      8.65 o 
  -5   4   4      563.14      554.27     35.00 o 
  -4   4   4      752.75      773.60     12.73 o 
  -3   4   4      393.63      364.26      7.13 o 
  -2   4   4      712.94      707.87     12.76 o 
  -1   4   4      528.19      543.06     17.68 o 
   0   4   4     2118.97     2102.73     31.86 o 
   1   4   4      523.92      530.66     11.11 o 
   2   4   4      708.46      692.58      9.45 o 
   3   4   4      397.70      389.31      7.84 o 
   4   4   4      762.09      759.70     12.46 o 
   5   4   4      555.11      544.65     10.99 o 
   6   4   4       12.98       11.00      3.85 o 
   7   4   4       23.40       22.39     10.54 o 
   8   4   4       14.95       39.14     12.79 o 
  -8   5   4       16.53       40.64     12.98 o 
  -7   5   4       53.48       65.66     13.74 o 
  -6   5   4      206.37      195.62     13.55 o 
  -5   5   4       69.98       63.69      5.01 o 
  -4   5   4        4.06        2.52      3.12 o 
  -3   5   4       26.56       34.20      2.97 o 
  -2   5   4      266.80      309.34     18.91 o 
  -1   5   4     2793.98     2956.36     53.55 o 
   0   5   4      685.93      679.52     16.63 o 
   1   5   4     2805.19     2913.09     43.87 o 
   2   5   4      256.89      283.89      8.27 o 
   3   5   4       23.84       26.85      2.73 o 
   4   5   4        3.58        3.61      2.03 o 
   5   5   4       72.91       67.06      3.96 o 
   6   5   4      204.97      189.19      9.39 o 
   7   5   4       54.75       51.74     12.42 o 
   8   5   4       17.36       31.04     12.98 o 
  -8   6   4        3.11       -8.84      9.78 o 
  -7   6   4       41.14       40.08     12.42 o 
  -6   6   4       79.12       73.12      8.62 o 
  -5   6   4       26.77       27.85      4.05 o 
  -4   6   4      245.80      232.47      6.83 o 
  -3   6   4       96.29       95.77      6.70 o 
  -2   6   4      480.44      454.39     10.89 o 
  -1   6   4      329.34      398.70     10.16 o 
   0   6   4      804.19      827.69     16.40 o 
   1   6   4      319.60      367.31     10.52 o 
   2   6   4      483.32      463.55     18.97 o 
   3   6   4       93.40       83.42      6.62 o 
   4   6   4      241.61      231.98      7.56 o 
   5   6   4       28.41       25.64      3.33 o 
   6   6   4       79.73       66.79     12.79 o 
   7   6   4       40.77       50.05     13.17 o 
   8   6   4        3.27       12.61     12.04 o 
  -7   7   4       40.11       48.92     12.98 o 
  -6   7   4       44.28       46.37      5.92 o 
  -5   7   4       83.98      105.59      6.81 o 
  -4   7   4       56.91       55.51      4.40 o 
  -3   7   4      203.12      197.61      7.44 o 
  -2   7   4      657.36      636.78     14.24 o 
  -1   7   4       43.48       43.59      6.19 o 
   0   7   4      106.54       93.98      5.87 o 
   1   7   4       40.89       48.31      4.63 o 
   2   7   4      662.70      660.46     17.89 o 
   3   7   4      204.12      205.83      9.51 o 
   4   7   4       58.19       55.22      4.65 o 
   5   7   4       81.35       80.86      5.46 o 
   6   7   4       43.19       34.06     10.91 o 
   7   7   4       39.08       31.42     12.42 o 
  -7   8   4       29.02       23.52     10.91 o 
  -6   8   4        0.09       -3.14      3.14 o 
  -5   8   4       15.48       13.70      3.98 o 
  -4   8   4      215.41      228.55      9.92 o 
  -3   8   4      153.18      155.84      8.79 o 
  -2   8   4      209.70      205.06      8.13 o 
  -1   8   4      149.51      139.19      7.49 o 
   0   8   4      422.73      413.41     11.73 o 
   1   8   4      144.92      146.27      9.45 o 
   2   8   4      207.58      219.47     10.44 o 
   3   8   4      148.50      148.40      9.77 o 
   4   8   4      212.02      197.56      8.15 o 
   5   8   4       14.48       16.39      3.60 o 
   6   8   4        0.11       -6.40      7.71 o 
   7   8   4       28.79       34.62     12.98 o 
  -7   9   4       51.94       57.01     13.92 o 
  -6   9   4       20.13       29.99      6.69 o 
  -5   9   4       55.10       51.62      7.17 o 
  -4   9   4       41.66       42.81      7.71 o 
  -3   9   4      318.58      307.94     10.54 o 
  -2   9   4      233.54      228.43      9.19 o 
  -1   9   4      181.48      161.24     10.64 o 
   0   9   4       86.81       82.95      8.04 o 
   1   9   4      184.73      166.20     12.23 o 
   2   9   4      226.34      235.61     11.57 o 
   3   9   4      324.26      320.95     13.37 o 
   4   9   4       41.30       37.52      4.86 o 
   5   9   4       55.61       73.30      6.23 o 
   7   9   4       50.82       92.38     17.31 o 
  -6  10   4        7.35       16.44      6.29 o 
  -5  10   4       54.21       69.68     11.76 o 
  -4  10   4       67.72       69.90     16.56 o 
  -3  10   4      155.56      152.36     11.24 o 
  -2  10   4        2.30       10.79      4.92 o 
  -1  10   4      383.03      366.66     15.27 o 
   0  10   4       10.20        3.57      4.71 o 
   1  10   4      379.08      359.85     15.03 o 
   2  10   4        2.36        1.59      7.06 o 
   3  10   4      156.16      139.18     19.85 o 
   4  10   4       68.58       71.87     14.39 o 
   5  10   4       54.68       48.84      7.38 o 
  -6  11   4       31.90       35.64      7.82 o 
  -5  11   4       40.56       50.56     14.30 o 
  -4  11   4        2.49       -0.31      8.56 o 
  -3  11   4       69.48       62.07      8.25 o 
  -2  11   4      134.04      139.45     16.56 o 
  -1  11   4       79.94       84.45      9.78 o 
   0  11   4        6.11        2.41      4.85 o 
   1  11   4       81.78       71.28      8.57 o 
   2  11   4      134.38      126.87     15.33 o 
   3  11   4       70.66       75.91      8.94 o 
   4  11   4        2.31       -3.04      4.99 o 
   5  11   4       40.22       56.32     13.17 o 
  -5  12   4       32.58       39.95      7.95 o 
  -4  12   4       16.93       16.08      6.45 o 
  -3  12   4       18.97       19.36      9.97 o 
  -2  12   4        4.66       -1.71      5.93 o 
  -1  12   4        2.01        5.35      5.22 o 
   0  12   4      389.30      467.36     18.96 o 
   1  12   4        2.48        5.97      5.76 o 
   2  12   4        4.71        7.75      6.87 o 
   3  12   4       18.92       26.93      6.91 o 
   4  12   4       16.41       13.01      6.67 o 
   5  12   4       32.22       35.10      7.78 o 
  -5  13   4       13.27       25.78     11.10 o 
  -4  13   4        0.40       -2.82      5.72 o 
  -3  13   4        8.45       12.44      6.50 o 
  -2  13   4       77.84       67.41      9.69 o 
  -1  13   4       21.11       17.22      6.79 o 
   0  13   4       35.47       28.07      8.56 o 
   1  13   4       19.75       16.85      6.50 o 
   2  13   4       79.76       96.91     17.03 o 
   3  13   4        8.91        1.96      6.13 o 
   4  13   4        0.42        2.63      5.98 o 
   5  13   4       13.42       24.20     10.25 o 
  -4  14   4        4.02        2.43     11.38 o 
  -3  14   4        6.05       -5.89      5.89 o 
  -2  14   4        2.62       -2.52      5.92 o 
  -1  14   4       23.48       38.48      8.65 o 
   0  14   4       25.97        9.97      6.94 o 
   1  14   4       23.83       24.56      7.82 o 
   2  14   4        2.71       -5.97      5.97 o 
   3  14   4        6.35        7.71      6.96 o 
   4  14   4        4.32       -1.46      6.87 o 
  -2  15   4       32.25       51.38      9.80 o 
  -1  15   4       42.00       63.03     14.68 o 
   0  15   4        0.21        4.44      7.07 o 
   1  15   4       42.22       23.81      8.46 o 
   2  15   4       31.73       25.17      8.57 o 
   1   0   5     2111.27     2174.34     24.76 o 
   2   0   5      630.90      513.08      7.07 o 
   3   0   5     2655.18     2925.19     28.11 o 
   4   0   5       21.83       25.82      2.07 o 
   5   0   5      121.14      117.93      4.43 o 
   6   0   5        1.34       -0.71      3.35 o 
   7   0   5       11.12       13.21      6.45 o 
   8   0   5       19.51       34.06     12.23 o 
  -8   1   5      125.51      127.21     12.44 o 
  -7   1   5       14.80       11.44      6.24 o 
  -6   1   5        1.26        0.84      3.24 o 
  -5   1   5       31.22       30.38      2.31 o 
  -4   1   5      561.39      524.70      8.64 o 
  -3   1   5     1595.27     1735.17     21.38 o 
  -2   1   5     3438.98     3598.34     37.06 o 
  -1   1   5       25.99       28.67      1.32 o 
   0   1   5     7579.65     7276.86     77.61 o 
   1   1   5       26.18       31.04      1.50 o 
   2   1   5     3439.15     3640.95     36.85 o 
   3   1   5     1596.19     1757.06     21.00 o 
   4   1   5      578.43      548.22      6.97 o 
   5   1   5       31.72       28.62      2.75 o 
   6   1   5        1.69        4.74      2.91 o 
   7   1   5       14.92       18.06      9.78 o 
   8   1   5      126.29      144.31     19.38 o 
  -8   2   5       24.57       33.77      8.57 o 
  -7   2   5       24.13       21.31      6.85 o 
  -6   2   5      398.84      376.82     18.88 o 
  -5   2   5       48.02       48.57      3.67 o 
  -4   2   5      175.49      187.77      4.79 o 
  -3   2   5       50.92       54.45      2.80 o 
  -2   2   5      964.74      958.58      9.78 o 
  -1   2   5        2.44        2.66      1.12 o 
   0   2   5      157.13      164.15      4.99 o 
   1   2   5        2.18        2.98      1.23 o 
   2   2   5      917.11      923.66     11.17 o 
   3   2   5       50.91       50.31      3.61 o 
   4   2   5      174.59      184.86      6.24 o 
   5   2   5       47.26       44.06      3.48 o 
   6   2   5      399.92      398.59     20.11 o 
   7   2   5       24.15       19.57      9.78 o 
   8   2   5       24.78       23.90     12.23 o 
  -8   3   5       70.56       59.27     14.11 o 
  -7   3   5       14.03       31.99     10.35 o 
  -6   3   5       20.80       19.18      3.64 o 
  -5   3   5      386.31      410.96     24.55 o 
  -4   3   5      602.71      575.52     14.20 o 
  -3   3   5       31.89       35.84      3.73 o 
  -2   3   5      589.13      597.77      8.89 o 
  -1   3   5       33.43       37.20      2.72 o 
   0   3   5     1119.98     1071.21     15.47 o 
   1   3   5       32.34       43.24      2.05 o 
   2   3   5      585.25      609.52     11.64 o 
   3   3   5       32.79       34.88      3.18 o 
   4   3   5      604.95      594.76     10.53 o 
   5   3   5      387.53      394.96      9.08 o 
   6   3   5       21.80       39.15      5.56 o 
   7   3   5       13.73       22.58     10.54 o 
   8   3   5       69.46       73.00     15.62 o 
  -8   4   5       18.44       28.03     12.23 o 
  -7   4   5        0.02        2.07      8.65 o 
  -6   4   5      278.58      296.74     26.53 o 
  -5   4   5      186.72      171.14      9.19 o 
  -4   4   5      452.11      456.24     12.47 o 
  -3   4   5      196.72      206.71      5.49 o 
  -2   4   5     6281.89     6317.28     95.81 o 
  -1   4   5       41.88       40.58      3.49 o 
   0   4   5        0.28       -1.77      1.77 o 
   1   4   5       42.45       38.63      8.00 o 
   2   4   5     6225.95     6319.02     77.66 o 
   3   4   5      194.89      204.70      5.61 o 
   4   4   5      447.19      428.81      8.73 o 
   5   4   5      187.11      164.69     10.90 o 
   6   4   5      279.18      225.32     18.25 o 
   7   4   5        0.03        2.82      9.03 o 
   8   4   5       18.83       19.19     11.85 o 
  -8   5   5       40.66       51.37     13.92 o 
  -7   5   5        4.18       10.91      9.60 o 
  -6   5   5       87.19       92.18      7.61 o 
  -5   5   5       75.01       77.06      5.97 o 
  -4   5   5      201.82      206.32      7.59 o 
  -3   5   5       29.62       37.55      3.69 o 
  -2   5   5      844.10      836.19     19.38 o 
  -1   5   5      355.03      341.58     10.83 o 
   0   5   5     1112.52     1048.25     23.15 o 
   1   5   5      352.25      350.65     16.46 o 
   2   5   5      845.25      891.73     16.73 o 
   3   5   5       29.70       31.62      2.97 o 
   4   5   5      204.58      196.57      9.61 o 
   5   5   5       74.37       78.40      4.36 o 
   6   5   5       88.80       88.94      7.55 o 
   7   5   5        4.03        8.65      8.47 o 
   8   5   5       39.78       57.01     15.05 o 
  -8   6   5        4.53       -0.19      9.78 o 
  -7   6   5        7.34        6.96      9.60 o 
  -6   6   5      167.98      170.23     18.91 o 
  -5   6   5        2.89        3.66      3.04 o 
  -4   6   5      411.89      382.53     13.50 o 
  -3   6   5       33.13       32.69      3.40 o 
  -2   6   5      171.41      171.30      7.88 o 
  -1   6   5      393.17      450.08     13.29 o 
   0   6   5       97.17       76.83      6.13 o 
   1   6   5      389.10      416.24     11.74 o 
   2   6   5      157.42      152.07      8.48 o 
   3   6   5       32.80       34.11      3.73 o 
   4   6   5      410.87      375.57      9.95 o 
   5   6   5        2.59        2.22      2.46 o 
   6   6   5      163.96      179.12     18.82 o 
   7   6   5        7.29        4.14      9.41 o 
   8   6   5        5.04       14.86     10.91 o 
  -7   7   5        7.99       23.52     10.54 o 
  -6   7   5        3.38        3.35      3.42 o 
  -5   7   5       12.75        8.49      3.70 o 
  -4   7   5       71.87       83.00     10.68 o 
  -3   7   5       95.09       90.99      5.67 o 
  -2   7   5       21.03       17.64      3.36 o 
  -1   7   5      711.80      776.75     16.46 o 
   0   7   5      334.32      303.37      9.55 o 
   1   7   5      707.48      753.37     16.47 o 
   2   7   5       20.79       18.94      4.42 o 
   3   7   5       94.46       85.31      7.09 o 
   4   7   5       74.35       68.47      5.28 o 
   5   7   5       12.59       11.31      3.29 o 
   6   7   5        3.08       10.16      8.09 o 
   7   7   5        7.91        6.59      9.78 o 
  -7   8   5        2.83        2.26      8.84 o 
  -6   8   5       77.78       85.70      6.94 o 
  -5   8   5       45.12       67.04      6.75 o 
  -4   8   5       10.05       14.79      3.41 o 
  -3   8   5      302.97      303.93     13.41 o 
  -2   8   5      335.75      313.23     10.79 o 
  -1   8   5       59.18       56.34      6.63 o 
   0   8   5       74.59       73.50      5.84 o 
   1   8   5       59.81       56.65      7.24 o 
   2   8   5      337.05      327.49     28.03 o 
   3   8   5      305.22      285.86     12.10 o 
   4   8   5       10.35       12.19      5.11 o 
   5   8   5       45.84       56.92      5.18 o 
   6   8   5       76.33       92.01     15.05 o 
   7   8   5        2.92       11.85     11.10 o 
  -7   9   5       20.25       20.88     10.91 o 
  -6   9   5       25.89       26.19      6.45 o 
  -5   9   5        1.96        2.11      3.69 o 
  -4   9   5      237.58      251.17     12.23 o 
  -3   9   5      163.99      157.10     11.62 o 
  -2   9   5      207.03      200.44      9.21 o 
  -1   9   5      159.30      131.07      9.97 o 
   0   9   5     1433.16     1457.93     43.56 o 
   1   9   5      157.87      171.98     11.04 o 
   2   9   5      206.38      204.14     11.65 o 
   3   9   5      161.16      174.13     11.30 o 
   4   9   5      235.57      225.74      9.24 o 
   5   9   5        2.04        3.47      3.43 o 
   7   9   5       20.31        1.51     11.10 o 
  -6  10   5       74.69       86.38     12.61 o 
  -5  10   5       43.48       32.18      6.85 o 
  -4  10   5        7.98        5.42      5.12 o 
  -3  10   5       96.98      117.61     10.23 o 
  -2  10   5      423.45      448.55     17.02 o 
  -1  10   5       38.56       30.12      6.45 o 
   0  10   5        5.42        1.60      4.39 o 
   1  10   5       37.36       55.51      7.58 o 
   2  10   5      423.83      447.15     16.83 o 
   3  10   5       97.20      101.35      9.51 o 
   4  10   5        7.86        8.76      3.90 o 
   5  10   5       42.98       36.63      5.19 o 
  -6  11   5        8.90       13.08     11.19 o 
  -5  11   5        0.49       -4.87      5.05 o 
  -4  11   5      146.88      131.96     11.37 o 
  -3  11   5       32.09       41.63      7.34 o 
  -2  11   5       59.86       57.63      8.11 o 
  -1  11   5      141.57      146.95     11.64 o 
   0  11   5        9.36        2.39      4.65 o 
   1  11   5      142.80      156.04     11.83 o 
   2  11   5       60.49       57.78      9.50 o 
   3  11   5       32.72       42.15      7.47 o 
   4  11   5      145.84      149.95      9.27 o 
   5  11   5        0.44        0.49      5.64 o 
  -5  12   5        9.11       19.00      6.92 o 
  -4  12   5       24.09        8.65      6.39 o 
  -3  12   5       18.40        5.24      6.03 o 
  -2  12   5       65.74       72.99     16.65 o 
  -1  12   5       90.55      101.69     10.44 o 
   0  12   5        9.80        2.31      5.09 o 
   1  12   5       92.20       89.91      9.89 o 
   2  12   5       66.12       76.22      9.44 o 
   3  12   5       18.16        9.91      5.89 o 
   4  12   5       24.55       25.38      8.47 o 
   5  12   5        8.62       19.45      7.24 o 
  -4  13   5       44.63       57.80     11.85 o 
  -3  13   5        8.67        3.93      5.68 o 
  -2  13   5        7.89        4.15      6.19 o 
  -1  13   5        6.07       -0.24     14.21 o 
   0  13   5        0.07       -5.52      5.52 o 
   1  13   5        6.38        3.52      8.84 o 
   2  13   5        7.81        7.53      6.25 o 
   3  13   5        8.74        9.84      6.52 o 
   4  13   5       44.86       64.99      9.63 o 
  -4  14   5        2.00        1.46      6.77 o 
  -3  14   5        6.52       -3.40      8.84 o 
  -2  14   5       24.07       26.88      7.92 o 
  -1  14   5       13.16       17.63      7.42 o 
   0  14   5       13.92       11.36      6.98 o 
   1  14   5       12.78       11.86      9.97 o 
   2  14   5       23.72       36.34     13.64 o 
   3  14   5        6.44       -6.90     10.25 o 
   4  14   5        1.99        2.68     10.35 o 
  -2  15   5        0.73        7.31      6.90 o 
  -1  15   5        7.05        8.73      7.51 o 
   0  15   5      183.08      196.43     16.07 o 
   1  15   5        7.04        0.14      6.96 o 
   2  15   5        0.75       -6.12      6.12 o 
   0   0   6       32.35       38.45      3.76 o 
   1   0   6        0.03        0.39      1.01 o 
   2   0   6      281.95      306.30      8.43 o 
   3   0   6     1357.62     1526.08     15.99 o 
   4   0   6      347.58      342.51      5.34 o 
   5   0   6      234.47      227.64      6.05 o 
   6   0   6      119.41      122.87      6.31 o 
   7   0   6       10.31       11.25      6.21 o 
   8   0   6      139.01      148.64     19.38 o 
  -8   1   6       20.94       23.92      7.98 o 
  -7   1   6       75.29       81.22      9.75 o 
  -6   1   6      156.64      156.35      5.46 o 
  -5   1   6        9.20        7.73      1.85 o 
  -4   1   6       66.02       58.38      2.98 o 
  -3   1   6      529.88      567.35      8.97 o 
  -2   1   6     3309.74     3333.04     29.63 o 
  -1   1   6      121.90      130.56      3.69 o 
   0   1   6     1133.39     1092.63     13.88 o 
   1   1   6      117.57      125.61      3.20 o 
   2   1   6     3279.87     3310.32     37.44 o 
   3   1   6      523.25      554.55      8.67 o 
   4   1   6       66.59       62.46      3.02 o 
   5   1   6        9.10        7.03      2.46 o 
   6   1   6      155.78      159.52      9.13 o 
   7   1   6       74.98       88.43     14.86 o 
   8   1   6       21.69       20.32     11.29 o 
  -8   2   6       45.96       47.77      9.17 o 
  -7   2   6       30.48       31.00      7.52 o 
  -6   2   6       81.19       84.47     10.54 o 
  -5   2   6       32.53       32.33      3.68 o 
  -4   2   6      300.47      297.66      6.36 o 
  -3   2   6      202.62      209.31      5.02 o 
  -2   2   6      168.30      183.04      3.87 o 
  -1   2   6      246.20      251.37      4.70 o 
   0   2   6     3496.51     3243.34     36.32 o 
   1   2   6      237.22      239.91      4.38 o 
   2   2   6      169.88      195.82      4.06 o 
   3   2   6      198.57      213.23      8.93 o 
   4   2   6      286.65      284.95      7.39 o 
   5   2   6       34.33       32.60      2.19 o 
   6   2   6       82.76       83.15      7.59 o 
   7   2   6       31.04       22.77     10.54 o 
   8   2   6       46.70       73.00     14.86 o 
  -8   3   6       16.28        6.40     10.54 o 
  -7   3   6       44.63       32.93     11.10 o 
  -6   3   6      134.56      133.34      7.06 o 
  -5   3   6      576.09      560.87     12.53 o 
  -4   3   6      182.21      190.30      5.93 o 
  -3   3   6       23.71       23.85      1.83 o 
  -2   3   6      174.47      169.06      4.21 o 
  -1   3   6      240.28      252.13      5.96 o 
   0   3   6     3340.72     3439.99     43.17 o 
   1   3   6      235.89      256.30      4.70 o 
   2   3   6      162.90      147.58      3.78 o 
   3   3   6       26.43       23.58      2.83 o 
   4   3   6      179.03      187.31     13.06 o 
   5   3   6      578.50      588.51     12.58 o 
   6   3   6      135.56      129.01     10.25 o 
   7   3   6       45.84       34.24     11.10 o 
   8   3   6       16.71       11.10     11.67 o 
  -8   4   6       56.35       59.46     14.68 o 
  -7   4   6        6.54       17.69     10.35 o 
  -6   4   6       49.47       49.78      5.95 o 
  -5   4   6      838.68      800.58     32.55 o 
  -4   4   6      609.95      621.36     15.32 o 
  -3   4   6       30.75       35.13      2.38 o 
  -2   4   6      966.64     1005.63     21.19 o 
  -1   4   6      146.28      144.66      5.42 o 
   0   4   6       11.35        5.45      2.12 o 
   1   4   6      140.37      147.12      6.08 o 
   2   4   6      960.88      987.59     15.63 o 
   3   4   6       31.70       33.15      3.37 o 
   4   4   6      620.43      634.81     11.40 o 
   5   4   6      839.68      802.55     16.37 o 
   6   4   6       50.14       57.98      6.58 o 
   7   4   6        6.31       -8.65      8.65 o 
   8   4   6       56.60       64.54     15.62 o 
  -8   5   6       12.83       10.16     10.72 o 
  -7   5   6        3.26        9.22      9.22 o 
  -6   5   6      136.22      134.37     11.29 o 
  -5   5   6        3.97        2.89      3.17 o 
  -4   5   6       94.57       95.65      7.38 o 
  -3   5   6      145.20      143.24      5.45 o 
  -2   5   6     2222.54     2228.13     42.36 o 
  -1   5   6      413.24      455.44     13.08 o 
   0   5   6       29.99       35.13      4.31 o 
   1   5   6      409.31      480.89     31.33 o 
   2   5   6     2179.16     2223.19     35.59 o 
   3   5   6      143.81      145.47      5.41 o 
   4   5   6       92.39       89.43      5.66 o 
   5   5   6        3.56       -0.98      2.21 o 
   6   5   6      134.18      141.08      9.26 o 
   7   5   6        3.03        8.84      9.60 o 
   8   5   6       13.36       13.55     11.67 o 
  -8   6   6       17.85       17.87     11.85 o 
  -7   6   6        6.24       13.55      9.78 o 
  -6   6   6       11.84       16.49      5.08 o 
  -5   6   6      130.69      133.47      9.46 o 
  -4   6   6      642.28      627.65     11.73 o 
  -3   6   6      325.86      338.20     10.76 o 
  -2   6   6      245.23      241.71     21.45 o 
  -1   6   6      154.99      150.04      7.91 o 
   0   6   6      682.90      628.57     34.43 o 
   1   6   6      157.45      167.73     25.21 o 
   2   6   6      242.36      228.88      8.20 o 
   3   6   6      321.12      304.98      9.16 o 
   4   6   6      638.01      639.76     14.08 o 
   5   6   6      129.90      131.21      6.54 o 
   6   6   6       11.12        5.46      8.47 o 
   7   6   6        6.12        8.65      9.78 o 
  -7   7   6        1.57       -3.01      8.09 o 
  -6   7   6       58.20       56.29      5.69 o 
  -5   7   6       14.39       12.26      4.58 o 
  -4   7   6      132.46      132.11      5.72 o 
  -3   7   6      289.31      267.19      8.68 o 
  -2   7   6      635.92      636.92     14.59 o 
  -1   7   6      190.83      173.09      7.46 o 
   0   7   6      174.74      178.44     10.17 o 
   1   7   6      194.09      206.25      8.10 o 
   2   7   6      630.46      663.60     23.71 o 
   3   7   6      296.32      270.72     21.78 o 
   4   7   6      131.73      139.70     11.29 o 
   5   7   6       15.20       16.52      3.58 o 
   6   7   6       59.22       79.78     14.11 o 
   7   7   6        1.61        2.63      9.97 o 
  -7   8   6        4.22        0.94      9.97 o 
  -6   8   6        1.20       -4.21      4.68 o 
  -5   8   6      117.65      127.82      8.11 o 
  -4   8   6        5.81       13.56      3.33 o 
  -3   8   6      308.94      307.77     14.16 o 
  -2   8   6      646.59      651.22     15.58 o 
  -1   8   6       29.52       31.55      4.23 o 
   0   8   6      501.21      521.63     16.89 o 
   1   8   6       28.15       27.06      5.12 o 
   2   8   6      648.26      671.54     19.35 o 
   3   8   6      312.10      309.93     16.28 o 
   4   8   6        5.32        7.40      4.60 o 
   5   8   6      116.92      110.33      7.03 o 
   6   8   6        1.40        6.40      8.47 o 
   7   8   6        4.24        1.88      9.97 o 
  -7   9   6        5.68        7.90      9.41 o 
  -6   9   6       67.27       74.25      9.21 o 
  -5   9   6       29.08       31.68      5.28 o 
  -4   9   6        7.26       15.39      5.39 o 
  -3   9   6      135.81      145.88      8.21 o 
  -2   9   6      136.20      148.57      8.45 o 
  -1   9   6       76.08       79.60      8.09 o 
   0   9   6      119.49      102.31      9.05 o 
   1   9   6       74.89       76.98      7.97 o 
   2   9   6      133.46      129.37      9.91 o 
   3   9   6      133.42      141.52     14.02 o 
   4   9   6        7.81        6.64      3.82 o 
   5   9   6       28.90       25.88      4.63 o 
   7   9   6        5.91        9.78     11.10 o 
  -6  10   6        0.29        2.15      5.64 o 
  -5  10   6        4.06        5.77      5.31 o 
  -4  10   6      125.60      134.70     10.97 o 
  -3  10   6       96.51      106.57      9.78 o 
  -2  10   6       21.29       27.31      6.25 o 
  -1  10   6      128.78      143.92     14.77 o 
   0  10   6      129.39      128.89     10.37 o 
   1  10   6      131.44      136.42     10.77 o 
   2  10   6       22.05       22.91      5.85 o 
   3  10   6       95.49       88.19     11.19 o 
   4  10   6      126.79      141.45      8.74 o 
   5  10   6        3.99        3.59      3.94 o 
  -6  11   6        7.03       14.36      6.71 o 
  -5  11   6       19.03       27.19      7.09 o 
  -4  11   6       19.36       21.62      6.72 o 
  -3  11   6       22.66       24.82      6.59 o 
  -2  11   6      132.63      141.67     31.33 o 
  -1  11   6      114.66      111.20     10.24 o 
   0  11   6       35.90       26.33      6.45 o 
   1  11   6      111.89       97.88      9.84 o 
   2  11   6      130.50      109.42     10.37 o 
   3  11   6       23.00       26.88      8.09 o 
   4  11   6       18.72       22.81      5.20 o 
   5  11   6       18.82       21.19      6.64 o 
  -5  12   6        7.21        5.14      7.43 o 
  -4  12   6       66.50       74.56     14.96 o 
  -3  12   6        1.24        0.28      5.46 o 
  -2  12   6       21.88       19.17     11.29 o 
  -1  12   6       46.22       50.67      8.31 o 
   0  12   6       78.25       76.77      9.50 o 
   1  12   6       44.86       56.74      8.60 o 
   2  12   6       22.66       24.92      7.11 o 
   3  12   6        1.12        3.43      5.70 o 
   4  12   6       66.88       70.35      7.46 o 
   5  12   6        7.20        9.57      6.96 o 
  -4  13   6        8.23       10.51     12.61 o 
  -3  13   6        8.96       14.70      7.24 o 
  -2  13   6       79.81       95.06     10.89 o 
  -1  13   6       75.23       75.39     10.35 o 
   0  13   6       16.07       13.91      6.40 o 
   1  13   6       76.50       76.48     10.18 o 
   2  13   6       80.84       95.01     18.91 o 
   3  13   6        9.40       -3.01      5.46 o 
   4  13   6        8.56        8.50      7.15 o 
  -3  14   6        4.86       20.61      9.41 o 
  -2  14   6       20.86       25.64      8.38 o 
  -1  14   6       49.69       59.07     12.79 o 
   0  14   6       51.79       62.03     19.66 o 
   1  14   6       49.84       36.46      9.50 o 
   2  14   6       20.70       14.77      7.05 o 
   3  14   6        4.95        0.36      6.52 o 
  -2  15   6       12.72       23.24      8.12 o 
  -1  15   6        0.79        1.45      9.60 o 
   0  15   6       68.61       64.73     10.74 o 
   1  15   6        0.75       10.72     17.03 o 
   2  15   6       12.24       23.90      8.35 o 
   1   0   7      110.67      107.91      3.10 o 
   2   0   7      378.39      371.54      6.59 o 
   3   0   7      751.35      729.65      9.07 o 
   4   0   7       11.86       10.89      1.51 o 
   5   0   7       54.14       53.13      3.04 o 
   6   0   7       13.18       13.84      3.43 o 
   7   0   7       87.06       82.03     14.11 o 
   8   0   7       18.27       30.67     11.85 o 
  -8   1   7       21.41       15.31      8.56 o 
  -7   1   7        3.07        3.86      6.87 o 
  -6   1   7       49.92       58.62      4.91 o 
  -5   1   7      336.03      325.31      9.71 o 
  -4   1   7      545.09      561.86      8.42 o 
  -3   1   7      101.04      100.68      5.22 o 
  -2   1   7     1157.54     1252.52     12.58 o 
  -1   1   7      650.84      636.78      9.97 o 
   0   1   7      410.13      446.41      7.35 o 
   1   1   7      677.00      668.96      9.31 o 
   2   1   7     1156.07     1255.52     16.05 o 
   3   1   7      105.43       99.08      4.54 o 
   4   1   7      541.16      550.92      8.73 o 
   5   1   7      334.75      333.07      6.01 o 
   6   1   7       50.32       51.98     17.03 o 
   7   1   7        3.41        8.65      9.41 o 
   8   1   7       20.92       36.13     12.79 o 
  -8   2   7        4.70        8.70      7.05 o 
  -7   2   7      151.92      152.41     12.43 o 
  -6   2   7       35.42       42.77      6.98 o 
  -5   2   7       22.68       21.64      2.42 o 
  -4   2   7       38.15       39.32      2.85 o 
  -3   2   7      491.97      480.16     11.40 o 
  -2   2   7      840.27      885.57     11.11 o 
  -1   2   7      957.18      994.47     12.88 o 
   0   2   7      473.38      507.37      8.21 o 
   1   2   7      930.37      976.58     16.78 o 
   2   2   7      854.02      905.05     12.42 o 
   3   2   7      493.28      473.32     10.15 o 
   4   2   7       37.68       36.79      4.11 o 
   5   2   7       21.06       20.69      2.84 o 
   6   2   7       35.00       34.06      5.97 o 
   7   2   7      155.21      167.64     19.38 o 
   8   2   7        4.80       -1.13     10.16 o 
  -8   3   7       16.00       27.47     12.23 o 
  -7   3   7       55.67       70.18     13.36 o 
  -6   3   7       58.42       52.82      7.31 o 
  -5   3   7      442.26      437.67     20.67 o 
  -4   3   7      223.70      223.17      6.52 o 
  -3   3   7      189.18      194.58      6.43 o 
  -2   3   7      474.79      511.46      8.29 o 
  -1   3   7       27.24       26.30      2.46 o 
   0   3   7        9.64       13.74      2.42 o 
   1   3   7       27.59       20.54      2.54 o 
   2   3   7      475.54      504.67      8.37 o 
   3   3   7      193.45      195.76      8.01 o 
   4   3   7      217.77      203.70     14.71 o 
   5   3   7      439.32      439.65     10.80 o 
   6   3   7       58.06       74.80      7.55 o 
   7   3   7       54.58       77.14     14.49 o 
   8   3   7       16.27       27.09     12.42 o 
  -8   4   7       28.37       42.71     12.98 o 
  -7   4   7       96.97      106.49     15.62 o 
  -6   4   7       34.34       36.75      5.77 o 
  -5   4   7      140.70      138.67     14.11 o 
  -4   4   7        9.80        9.20      3.30 o 
  -3   4   7      524.98      495.07      9.57 o 
  -2   4   7      271.18      270.54      7.27 o 
  -1   4   7      804.91      791.88     15.39 o 
   0   4   7     2345.79     2627.04     40.30 o 
   1   4   7      785.49      776.94     11.42 o 
   2   4   7      267.18      276.44      5.98 o 
   3   4   7      513.22      505.87     11.81 o 
   4   4   7        9.53        9.99      2.51 o 
   5   4   7      142.21      154.72      9.52 o 
   6   4   7       35.20       38.80      6.68 o 
   7   4   7       97.43       73.00     15.24 o 
   8   4   7       28.47       41.21     13.74 o 
  -8   5   7       10.46       32.93     12.42 o 
  -7   5   7        0.01       -3.57      8.84 o 
  -6   5   7       85.18       79.82      7.72 o 
  -5   5   7      335.53      296.15     19.00 o 
  -4   5   7      418.62      409.58     12.41 o 
  -3   5   7      644.74      657.25     13.60 o 
  -2   5   7       77.17       66.54      5.26 o 
  -1   5   7      106.85       99.72      8.51 o 
   0   5   7       53.36       36.62      4.42 o 
   1   5   7      102.64      100.15      7.02 o 
   2   5   7       75.87       70.53      4.97 o 
   3   5   7      655.57      678.71     16.22 o 
   4   5   7      409.38      389.76     10.27 o 
   5   5   7      337.71      312.05      8.14 o 
   6   5   7       84.62       89.44      8.35 o 
   7   5   7        0.00       -6.21      8.65 o 
   8   5   7       10.43       28.79     13.17 o 
  -7   6   7       47.51       33.49     11.48 o 
  -6   6   7       27.31       35.87     12.61 o 
  -5   6   7      138.47      128.31      7.61 o 
  -4   6   7      348.13      343.33      9.24 o 
  -3   6   7      181.46      187.15      8.23 o 
  -2   6   7      170.05      172.68      8.14 o 
  -1   6   7      607.75      652.17     17.75 o 
   0   6   7        3.14        1.38      2.97 o 
   1   6   7      622.96      684.55     18.42 o 
   2   6   7      169.93      149.38      8.35 o 
   3   6   7      187.50      187.15     11.52 o 
   4   6   7      348.84      345.24     10.06 o 
   5   6   7      140.36      145.70      8.01 o 
   6   6   7       28.59       37.11      8.47 o 
   7   6   7       46.92       21.64     11.67 o 
  -7   7   7        3.11        4.33      9.41 o 
  -6   7   7        8.95       12.71      5.20 o 
  -5   7   7      166.46      164.56      8.76 o 
  -4   7   7       75.61       77.87      5.10 o 
  -3   7   7      347.83      332.32     13.17 o 
  -2   7   7       55.61       53.25      5.91 o 
  -1   7   7      324.31      311.42     11.90 o 
   0   7   7      317.81      315.36     12.31 o 
   1   7   7      318.78      288.27     11.97 o 
   2   7   7       54.76       45.74      8.28 o 
   3   7   7      337.84      339.39     11.32 o 
   4   7   7       79.17       77.54      5.79 o 
   5   7   7      163.85      157.10     12.24 o 
   6   7   7        9.36       16.18      9.78 o 
   7   7   7        2.82        3.76      9.41 o 
  -7   8   7       41.75       49.30     13.74 o 
  -6   8   7       42.19       41.76      5.67 o 
  -5   8   7       88.48       92.62      7.26 o 
  -4   8   7      112.66      115.63      9.44 o 
  -3   8   7      361.53      318.79     18.55 o 
  -2   8   7      760.05      770.76     17.51 o 
  -1   8   7      295.93      326.42     18.80 o 
   0   8   7       80.30       78.21      7.70 o 
   1   8   7      291.10      307.38     12.83 o 
   2   8   7      748.58      787.35     21.75 o 
   3   8   7      372.55      354.35     11.19 o 
   4   8   7      113.00      120.10      7.38 o 
   5   8   7       86.99       93.23      6.76 o 
   6   8   7       41.17       42.90     12.23 o 
   7   8   7       40.38       62.28     14.86 o 
  -6   9   7        1.60       -1.02      4.18 o 
  -5   9   7       50.05       56.11      6.24 o 
  -4   9   7       13.34       11.00      5.25 o 
  -3   9   7       75.66       99.38      7.08 o 
  -2   9   7      133.25      114.42     15.62 o 
  -1   9   7      136.32      127.78     10.04 o 
   0   9   7       94.50      105.10      9.69 o 
   1   9   7      135.70      115.72      9.51 o 
   2   9   7      130.95      128.08     10.17 o 
   3   9   7       73.51       65.60      7.85 o 
   4   9   7       12.46       11.19      3.95 o 
   5   9   7       52.17       63.82      6.08 o 
  -6  10   7        8.64       21.88      7.15 o 
  -5  10   7       53.68       56.02     10.85 o 
  -4  10   7       72.44       72.10     11.01 o 
  -3  10   7       60.31       63.21      8.31 o 
  -2  10   7       40.98       56.79      7.91 o 
  -1  10   7      126.09      133.13     10.77 o 
   0  10   7        1.50        9.60      7.15 o 
   1  10   7      125.24      113.64     10.24 o 
   2  10   7       42.75       36.96      6.90 o 
   3  10   7       60.51       55.03      7.82 o 
   4  10   7       72.34       72.96      8.55 o 
   5  10   7       55.01       67.16      6.63 o 
  -6  11   7        3.15        3.31      6.35 o 
  -5  11   7       17.35       32.89      7.57 o 
  -4  11   7       76.11       63.13      9.05 o 
  -3  11   7      192.71      208.71     13.96 o 
  -2  11   7       26.65       25.28      8.47 o 
  -1  11   7      192.26      174.97     40.73 o 
   0  11   7        3.03       -2.47      4.84 o 
   1  11   7      187.39      168.96     18.53 o 
   2  11   7       27.36       28.81      6.83 o 
   3  11   7      194.66      209.81     13.90 o 
   4  11   7       77.96       78.65      7.47 o 
   5  11   7       17.07       13.36      6.39 o 
  -5  12   7        0.61        6.09      6.58 o 
  -4  12   7        1.01        3.10      5.78 o 
  -3  12   7       38.95       46.80      8.11 o 
  -2  12   7        9.55       11.96      6.08 o 
  -1  12   7       45.54       50.20      8.37 o 
   0  12   7       18.04       15.30      6.19 o 
   1  12   7       47.62       44.94      7.85 o 
   2  12   7        8.90        9.96      7.71 o 
   3  12   7       39.78       47.60      8.58 o 
   4  12   7        1.14        2.62      4.67 o 
   5  12   7        0.63        4.07      6.45 o 
  -4  13   7       52.11       76.16     10.63 o 
  -3  13   7       18.18       13.86      6.52 o 
  -2  13   7       14.05       18.27      7.38 o 
  -1  13   7       58.99       67.17     10.63 o 
   0  13   7       19.32       15.82      6.67 o 
   1  13   7       61.34       67.93      9.58 o 
   2  13   7       14.46        9.06      6.78 o 
   3  13   7       17.36       10.86      6.65 o 
   4  13   7       51.46       51.34      7.29 o 
  -3  14   7       17.66       16.59      9.22 o 
  -2  14   7       14.88       13.85      7.51 o 
  -1  14   7       26.32       18.16      7.53 o 
   0  14   7       31.82       40.74      8.94 o 
   1  14   7       26.38       36.96      8.68 o 
   2  14   7       14.76       20.30     13.55 o 
   3  14   7       18.48       19.13     16.18 o 
  -2  15   7       19.03       10.30      8.04 o 
  -1  15   7       31.02       17.25     13.92 o 
   0  15   7       14.84       21.37      8.51 o 
   1  15   7       31.21       51.94      9.82 o 
   2  15   7       19.13       18.08      8.14 o 
   0   0   8      126.12      121.25      9.88 o 
   1   0   8        5.23        1.69      1.23 o 
   2   0   8     1180.71     1269.40     16.59 o 
   3   0   8       48.83       46.61      2.75 o 
   4   0   8       20.39       21.23      2.17 o 
   5   0   8      730.92      725.99     10.98 o 
   6   0   8       36.33       33.61      6.27 o 
   7   0   8       44.09       47.94     10.16 o 
   8   0   8        5.39        7.15     10.91 o 
  -8   1   8       16.81       28.98     12.04 o 
  -7   1   8      107.85      132.28     11.54 o 
  -6   1   8        1.95       -2.78      3.46 o 
  -5   1   8       58.46       57.91      2.95 o 
  -4   1   8       42.72       43.67      2.66 o 
  -3   1   8     1042.36     1057.16     13.40 o 
  -2   1   8      472.46      544.57      7.27 o 
  -1   1   8      382.83      397.84      6.15 o 
   0   1   8      330.91      347.72      6.56 o 
   1   1   8      363.34      373.92      7.17 o 
   2   1   8      475.21      531.18      9.64 o 
   3   1   8     1044.42     1076.01     16.71 o 
   4   1   8       42.16       48.01      2.86 o 
   5   1   8       61.72       53.02      3.68 o 
   6   1   8        2.03        3.79      4.47 o 
   7   1   8      107.81      123.80     17.31 o 
   8   1   8       17.08       27.28     12.23 o 
  -8   2   8       12.02       14.33      7.47 o 
  -7   2   8       13.59       22.32      7.02 o 
  -6   2   8       35.92       33.91      3.87 o 
  -5   2   8      140.03      138.18      5.10 o 
  -4   2   8       24.46       26.91      2.62 o 
  -3   2   8      519.89      513.38      8.97 o 
  -2   2   8      239.62      272.26      6.00 o 
  -1   2   8      521.23      507.31      7.29 o 
   0   2   8      589.68      583.39     12.13 o 
   1   2   8      523.60      536.93     11.35 o 
   2   2   8      240.97      273.75      6.98 o 
   3   2   8      524.48      530.78     17.87 o 
   4   2   8       24.62       24.35      2.44 o 
   5   2   8      143.07      138.90      4.89 o 
   6   2   8       35.62       45.67      6.64 o 
   7   2   8       13.21       23.14     10.91 o 
   8   2   8       11.97       -9.60      9.60 o 
  -8   3   8        1.63       10.16     10.35 o 
  -7   3   8      243.80      261.34     20.70 o 
  -6   3   8       40.13       31.55      6.43 o 
  -5   3   8       63.13       61.13      5.76 o 
  -4   3   8      127.57      116.37      5.22 o 
  -3   3   8      852.42      811.69     13.30 o 
  -2   3   8       31.02       29.48      3.01 o 
  -1   3   8      168.27      172.83      4.63 o 
   0   3   8     1875.74     2068.64     31.07 o 
   1   3   8      173.76      175.49      6.79 o 
   2   3   8       30.31       35.37      2.78 o 
   3   3   8      836.02      805.28     15.67 o 
   4   3   8      127.89      122.44      8.43 o 
   5   3   8       61.80       64.04      4.78 o 
   6   3   8       40.25       31.23      7.71 o 
   7   3   8      246.49      243.47     23.14 o 
   8   3   8        1.70       -4.33      9.60 o 
  -8   4   8        0.15       -9.60      9.60 o 
  -7   4   8        3.93       11.29      9.03 o 
  -6   4   8       22.43       15.80      8.65 o 
  -5   4   8      356.95      378.18     20.51 o 
  -4   4   8       22.09       27.58      4.97 o 
  -3   4   8       36.49       36.42      3.10 o 
  -2   4   8       46.96       44.57      3.16 o 
  -1   4   8       62.41       60.86      4.45 o 
   0   4   8     2491.55     2708.53     41.82 o 
   1   4   8       58.34       64.31      3.08 o 
   2   4   8       47.61       44.30      2.88 o 
   3   4   8       33.86       36.92      3.92 o 
   4   4   8       22.50       22.95      6.40 o 
   5   4   8      357.97      348.23     22.67 o 
   6   4   8       22.82       22.33      5.51 o 
   7   4   8        3.54       -4.89      9.22 o 
   8   4   8        0.17       -2.07     10.54 o 
  -8   5   8       12.30       12.61     11.10 o 
  -7   5   8       87.66       79.02     14.49 o 
  -6   5   8       17.09       21.19      5.20 o 
  -5   5   8       16.24       23.71      8.09 o 
  -4   5   8      233.46      219.05      6.68 o 
  -3   5   8      328.08      323.15     11.19 o 
  -2   5   8       64.38       61.83      4.58 o 
  -1   5   8      434.31      404.00     10.63 o 
   0   5   8      403.13      420.27     10.86 o 
   1   5   8      418.86      426.82     10.82 o 
   2   5   8       65.32       59.94      3.89 o 
   3   5   8      335.21      345.58     16.09 o 
   4   5   8      233.00      221.50     15.93 o 
   5   5   8       16.49       22.93      3.87 o 
   6   5   8       16.83       20.27      7.34 o 
   7   5   8       85.79       82.03     15.62 o 
   8   5   8       12.06        9.97     11.48 o 
  -7   6   8       30.50       13.17     10.35 o 
  -6   6   8       15.40       15.63      5.47 o 
  -5   6   8      127.60      139.47     10.61 o 
  -4   6   8      265.94      245.28      7.92 o 
  -3   6   8      726.87      710.42     14.95 o 
  -2   6   8       89.74      101.63     17.22 o 
  -1   6   8      723.73      724.12     19.02 o 
   0   6   8        5.04        2.16      3.33 o 
   1   6   8      717.21      709.36     19.49 o 
   2   6   8       88.37       89.93      9.97 o 
   3   6   8      732.17      685.92     15.46 o 
   4   6   8      267.92      258.10      9.05 o 
   5   6   8      126.91      135.93      6.87 o 
   6   6   8       15.05       19.82      5.53 o 
   7   6   8       29.80       40.45     13.17 o 
  -7   7   8       68.00       54.38     12.79 o 
  -6   7   8        2.66        2.18      4.83 o 
  -5   7   8       96.33      106.39      7.32 o 
  -4   7   8       83.21       87.07      4.93 o 
  -3   7   8       72.80       75.19      6.69 o 
  -2   7   8      111.98      122.48      9.31 o 
  -1   7   8      178.31      173.53      9.37 o 
   0   7   8       41.28       36.23      5.39 o 
   1   7   8      176.54      178.18     13.36 o 
   2   7   8      113.17       98.32     10.07 o 
   3   7   8       70.00       69.60      5.76 o 
   4   7   8       84.35       68.97      5.78 o 
   5   7   8       95.16      102.06      6.63 o 
   6   7   8        2.70       14.49      9.97 o 
   7   7   8       66.92       67.92     15.43 o 
  -7   8   8       31.73       43.46     12.79 o 
  -6   8   8       11.29       12.53      4.59 o 
  -5   8   8       42.25       48.17      7.81 o 
  -4   8   8        2.26        4.72      3.75 o 
  -3   8   8       32.57       39.56      5.02 o 
  -2   8   8      309.45      289.29     13.42 o 
  -1   8   8      861.45      873.75     34.71 o 
   0   8   8       18.83       17.27      5.83 o 
   1   8   8      858.37      905.29     27.85 o 
   2   8   8      306.29      263.14     12.31 o 
   3   8   8       34.35       33.23      4.85 o 
   4   8   8        2.11       -2.62      3.30 o 
   5   8   8       45.08       40.18      5.10 o 
   6   8   8       11.15       12.23      9.97 o 
   7   8   8       31.43       23.14     12.42 o 
  -6   9   8        6.98        8.94      4.78 o 
  -5   9   8       38.74       43.22      5.78 o 
  -4   9   8       96.31       83.22      8.78 o 
  -3   9   8      382.29      392.92     12.31 o 
  -2   9   8      319.29      325.92     14.37 o 
  -1   9   8       94.18       96.35      8.97 o 
   0   9   8        1.66       -3.85      3.85 o 
   1   9   8       96.51       95.29      8.91 o 
   2   9   8      317.59      317.98     13.84 o 
   3   9   8      391.66      412.00     12.99 o 
   4   9   8       97.86       95.48      7.11 o 
   5   9   8       40.49       43.12      5.49 o 
  -6  10   8       22.59       27.68      7.55 o 
  -5  10   8       56.93       57.97      6.90 o 
  -4  10   8      150.04      146.59     11.83 o 
  -3  10   8      155.62      171.31     12.37 o 
  -2  10   8       89.54       98.91      9.64 o 
  -1  10   8       69.79       60.38      7.97 o 
   0  10   8        8.42        5.75      5.83 o 
   1  10   8       69.68       70.58      8.56 o 
   2  10   8       90.49       96.62      9.38 o 
   3  10   8      151.11      148.18      9.21 o 
   4  10   8      149.62      129.49      8.65 o 
   5  10   8       53.79       56.11     12.21 o 
  -5  11   8       29.00       28.72      6.03 o 
  -4  11   8       73.50       64.22     12.14 o 
  -3  11   8      108.79      118.44     11.48 o 
  -2  11   8       16.34       11.10      6.03 o 
  -1  11   8      116.98      133.11     12.14 o 
   0  11   8       33.90       34.45      6.83 o 
   1  11   8      120.56      126.44     11.18 o 
   2  11   8       16.63       19.47      6.05 o 
   3  11   8      110.40      124.84     11.31 o 
   4  11   8       72.58       68.02      8.83 o 
   5  11   8       28.43       46.65     11.10 o 
  -5  12   8       53.58       66.82      7.87 o 
  -4  12   8       17.37       24.56      7.57 o 
  -3  12   8       79.95       83.79     15.52 o 
  -2  12   8       17.94       12.39      6.29 o 
  -1  12   8        4.00       14.28      6.25 o 
   0  12   8        0.05       13.35      6.32 o 
   1  12   8        4.84       11.57      6.12 o 
   2  12   8       18.46       14.75      6.71 o 
   3  12   8       80.70      118.50     11.57 o 
   4  12   8       17.63       22.38      5.78 o 
   5  12   8       53.16       52.09      9.18 o 
  -4  13   8        6.86       23.55      7.97 o 
  -3  13   8       45.74       61.30      9.85 o 
  -2  13   8       15.95       25.73     21.64 o 
  -1  13   8       76.81       74.32     10.04 o 
   0  13   8       46.38       49.16      8.77 o 
   1  13   8       77.03       99.99     18.44 o 
   2  13   8       16.08       12.57      6.77 o 
   3  13   8       47.07       60.67      9.57 o 
   4  13   8        6.52        6.66      5.45 o 
  -3  14   8        4.21        3.39      7.05 o 
  -2  14   8       11.85       19.99      7.47 o 
  -1  14   8       43.47       62.49     10.10 o 
   0  14   8        0.02       -5.82      7.34 o 
   1  14   8       42.64       59.25      9.83 o 
   2  14   8       12.39        0.73      7.71 o 
   3  14   8        4.25        1.22      7.62 o 
  -1  15   8        4.61       11.23      7.28 o 
   0  15   8        0.02       -5.92      5.92 o 
   1  15   8        4.73        0.32      7.24 o 
   1   0   9     1375.65     1350.06     17.36 o 
   2   0   9     1058.98     1150.32     15.56 o 
   3   0   9      172.11      169.12      5.14 o 
   4   0   9       12.88       14.57      2.25 o 
   5   0   9       23.41       22.67      3.16 o 
   6   0   9       11.36       13.01      5.36 o 
   7   0   9      115.03      142.73     28.69 o 
   8   0   9        0.07       -8.28      9.60 o 
  -8   1   9       68.01       59.46     14.11 o 
  -7   1   9       30.12       33.30     11.48 o 
  -6   1   9       14.93       12.94      4.48 o 
  -5   1   9      255.79      254.04      9.64 o 
  -4   1   9       80.89       82.85      3.56 o 
  -3   1   9       49.88       43.48      2.92 o 
  -2   1   9      185.41      202.02      4.20 o 
  -1   1   9      796.70      828.69     11.69 o 
   0   1   9     1610.42     1656.06     23.54 o 
   1   1   9      793.67      807.44     14.47 o 
   2   1   9      184.26      202.64      5.53 o 
   3   1   9       49.58       43.20      3.26 o 
   4   1   9       78.09       80.68      3.68 o 
   5   1   9      255.54      229.82     11.80 o 
   6   1   9       15.83       11.56      5.10 o 
   7   1   9       29.81       28.41     11.48 o 
   8   1   9       69.31       72.25     15.24 o 
  -8   2   9       17.02        9.33      7.44 o 
  -7   2   9       95.79      103.08     22.20 o 
  -6   2   9      200.85      186.11      9.89 o 
  -5   2   9        6.13        7.17      2.53 o 
  -4   2   9      298.59      296.92      6.25 o 
  -3   2   9      242.52      242.23      5.88 o 
  -2   2   9      145.41      145.16      3.75 o 
  -1   2   9      285.95      297.92      9.59 o 
   0   2   9      430.04      467.27     12.00 o 
   1   2   9      280.32      299.94     11.27 o 
   2   2   9      135.28      142.86     10.43 o 
   3   2   9      241.95      236.28     10.96 o 
   4   2   9      297.96      292.80      8.03 o 
   5   2   9        6.20        6.43      4.52 o 
   6   2   9      203.36      202.69     11.89 o 
   7   2   9       95.17      111.76     16.75 o 
   8   2   9       17.18       28.98     12.42 o 
  -8   3   9       16.36       27.09     11.67 o 
  -7   3   9        3.21        0.75      8.28 o 
  -6   3   9        2.52        6.35      5.87 o 
  -5   3   9      155.74      168.43      8.35 o 
  -4   3   9      170.02      133.91      7.11 o 
  -3   3   9       94.70       86.36      3.96 o 
  -2   3   9      640.50      644.66     13.02 o 
  -1   3   9      653.09      675.59     12.17 o 
   0   3   9      955.97     1011.00     16.37 o 
   1   3   9      645.80      677.44     10.35 o 
   2   3   9      642.46      667.73     11.74 o 
   3   3   9       94.18       86.99      5.88 o 
   4   3   9      177.47      180.25      9.53 o 
   5   3   9      155.01      173.73      7.38 o 
   6   3   9        2.24        6.32      4.70 o 
   7   3   9        2.93        6.59      9.78 o 
   8   3   9       17.16       18.82     12.04 o 
  -8   4   9        8.40       18.44     11.10 o 
  -7   4   9       51.81       53.43     12.23 o 
  -6   4   9       65.45       60.21     11.29 o 
  -5   4   9       50.28       41.96      8.47 o 
  -4   4   9      113.79       97.03      7.76 o 
  -3   4   9       65.65       67.69      6.60 o 
  -2   4   9      345.21      321.50     10.51 o 
  -1   4   9      183.56      225.88     10.75 o 
   0   4   9      121.61      117.77      5.10 o 
   1   4   9      183.25      226.91      5.38 o 
   2   4   9      343.32      332.77      6.95 o 
   3   4   9       63.99       69.29      4.54 o 
   4   4   9      112.48      114.40     11.67 o 
   5   4   9       49.10       49.06      7.90 o 
   6   4   9       68.99       63.48      7.77 o 
   7   4   9       50.77       40.45     12.98 o 
   8   4   9        8.83        5.27     10.72 o 
  -7   5   9       13.20       11.67      9.22 o 
  -6   5   9       19.71        2.26      7.53 o 
  -5   5   9        3.15       -1.13      5.64 o 
  -4   5   9      112.24      121.13      6.00 o 
  -3   5   9      440.07      431.01      9.64 o 
  -2   5   9       82.32       87.54      6.95 o 
  -1   5   9       32.10       26.05      3.61 o 
   0   5   9        8.47        1.81      2.34 o 
   1   5   9       32.45       27.97      3.39 o 
   2   5   9       82.16       83.38      5.15 o 
   3   5   9      443.57      440.15     14.23 o 
   4   5   9      108.42      111.04      6.59 o 
   5   5   9        4.22        7.92      3.25 o 
   6   5   9       19.02       17.13      5.47 o 
   7   5   9       12.86       17.12     10.16 o 
  -7   6   9       71.30       79.78     14.49 o 
  -6   6   9       28.94       34.08     10.91 o 
  -5   6   9       14.34       15.80      7.53 o 
  -4   6   9      250.08      236.45     10.92 o 
  -3   6   9     1514.30     1506.28     26.41 o 
  -2   6   9      312.13      291.53     19.85 o 
  -1   6   9      264.76      292.37     12.90 o 
   0   6   9        2.65        5.47      4.23 o 
   1   6   9      263.21      244.41     15.43 o 
   2   6   9      313.73      313.34     12.17 o 
   3   6   9     1515.07     1526.29     33.71 o 
   4   6   9      251.15      272.23     10.50 o 
   5   6   9       14.68       20.64      4.61 o 
   6   6   9       28.25       29.72      6.42 o 
   7   6   9       71.93       76.58     15.80 o 
  -7   7   9       29.48       39.70     12.23 o 
  -6   7   9        6.88       -4.11     10.82 o 
  -5   7   9        1.95       -0.42      3.37 o 
  -4   7   9      408.66      388.97     22.30 o 
  -3   7   9       65.58       62.97      6.46 o 
  -2   7   9       29.61       23.17      7.62 o 
  -1   7   9      409.44      385.31     14.19 o 
   0   7   9      489.21      503.49     23.14 o 
   1   7   9      407.53      394.55     20.32 o 
   2   7   9       30.15       29.29      5.25 o 
   3   7   9       62.40       63.47      6.33 o 
   4   7   9      413.67      396.77     13.14 o 
   5   7   9        2.66       10.37      4.25 o 
   6   7   9        6.66       14.30     10.16 o 
   7   7   9       29.47       26.53     12.61 o 
  -7   8   9       32.10       54.94     14.11 o 
  -6   8   9       19.05       14.94      6.10 o 
  -5   8   9       96.87      104.69      7.77 o 
  -4   8   9       38.44       40.30      5.37 o 
  -3   8   9      190.90      192.47     14.86 o 
  -2   8   9      332.36      342.97     13.73 o 
  -1   8   9       77.99       59.08     10.16 o 
   0   8   9        3.75       -1.13      5.46 o 
   1   8   9       80.80       66.98     10.91 o 
   2   8   9      333.74      340.32     19.00 o 
   3   8   9      188.90      185.15      9.51 o 
   4   8   9       37.80       36.89      5.32 o 
   5   8   9       96.87      102.10      9.90 o 
   6   8   9       18.89       34.24     10.91 o 
   7   8   9       31.48       44.40     13.92 o 
  -6   9   9        5.17       13.09      4.99 o 
  -5   9   9       16.41       13.92      5.68 o 
  -4   9   9       75.33       61.58      6.46 o 
  -3   9   9        2.18        4.19      3.81 o 
  -2   9   9       42.99       31.94      6.38 o 
  -1   9   9      191.44      181.26     17.78 o 
   0   9   9       34.48       43.11      9.22 o 
   1   9   9      190.85      183.40     14.96 o 
   2   9   9       43.67       34.64      6.65 o 
   3   9   9        2.38       -0.88      3.69 o 
   4   9   9       79.15       67.28      7.98 o 
   5   9   9       15.26       13.37      4.34 o 
  -6  10   9        9.39       12.27      6.58 o 
  -5  10   9       33.10       35.74      6.34 o 
  -4  10   9       28.51       22.64      6.78 o 
  -3  10   9      118.23      102.73     10.24 o 
  -2  10   9       23.60       19.28     11.10 o 
  -1  10   9       87.97       66.56     12.14 o 
   0  10   9        8.39       12.15      5.32 o 
   1  10   9       90.43       94.60     10.91 o 
   2  10   9       21.57       15.53      5.64 o 
   3  10   9      122.77      123.74      8.52 o 
   4  10   9       28.14       30.60      5.46 o 
   5  10   9       32.02       36.89      5.85 o 
  -5  11   9      136.51      172.64     10.93 o 
  -4  11   9       33.42       32.07      7.55 o 
  -3  11   9       49.42       61.22      8.90 o 
  -2  11   9       16.96        5.11      5.55 o 
  -1  11   9       36.19       28.38      6.78 o 
   0  11   9       68.06       54.22      8.33 o 
   1  11   9       36.42       34.55      7.58 o 
   2  11   9       16.79       23.31      8.18 o 
   3  11   9       49.56       47.87      6.26 o 
   4  11   9       33.16       42.41      8.85 o 
   5  11   9      137.21      167.70     13.17 o 
  -5  12   9        8.78       12.93      5.72 o 
  -4  12   9        4.26       -1.95      5.98 o 
  -3  12   9       31.24       28.00      7.38 o 
  -2  12   9      124.88      128.13     17.31 o 
  -1  12   9       95.07       95.59     10.90 o 
   0  12   9       33.47       31.90      7.64 o 
   1  12   9       95.52      119.23     11.55 o 
   2  12   9      124.76      131.56     17.78 o 
   3  12   9       31.31       34.58      6.15 o 
   4  12   9        4.38        6.44      5.10 o 
   5  12   9        8.58       24.74      7.78 o 
  -4  13   9       28.44       32.94      8.92 o 
  -3  13   9       48.13       44.75      8.96 o 
  -2  13   9       11.80        8.04      8.47 o 
  -1  13   9       22.23       18.83      7.31 o 
   0  13   9       27.41       21.63      7.47 o 
   1  13   9       22.38       24.14      7.42 o 
   2  13   9       11.84       13.10      9.97 o 
   3  13   9       48.64       47.49      8.67 o 
   4  13   9       28.68       51.36      7.58 o 
  -3  14   9        0.88        4.51      6.98 o 
  -2  14   9        1.61        2.28      6.69 o 
  -1  14   9       18.80       25.43      8.09 o 
   0  14   9        9.38        8.47      8.75 o 
   1  14   9       18.87       24.14      8.49 o 
   2  14   9        1.90       -0.66      6.39 o 
   3  14   9        0.95        6.73      7.36 o 
  -1  15   9        3.49       14.05      7.91 o 
   0  15   9       17.98        8.74      7.24 o 
   1  15   9        3.55        3.63      7.38 o 
   0   0  10      696.30      681.13     17.16 o 
   1   0  10      923.31     1030.91     14.26 o 
   2   0  10        0.09        1.05      1.56 o 
   3   0  10       61.42       60.30      3.92 o 
   4   0  10      275.94      268.41      9.59 o 
   5   0  10       13.74        6.59      4.30 o 
   6   0  10       72.37       68.49      8.18 o 
   7   0  10        9.54        1.93      5.83 o 
   8   0  10       72.38      108.19     18.06 o 
  -8   1  10       12.34        5.83     10.16 o 
  -7   1  10       19.27       16.39      6.52 o 
  -6   1  10      166.64      154.90     11.33 o 
  -5   1  10        1.11        1.43      2.76 o 
  -4   1  10      125.73      128.70      5.62 o 
  -3   1  10      184.89      187.61      6.02 o 
  -2   1  10     1015.18     1015.58     13.00 o 
  -1   1  10      629.79      691.51     11.55 o 
   0   1  10      346.58      361.50      8.16 o 
   1   1  10      627.03      697.84     11.57 o 
   2   1  10     1008.94      998.34     20.83 o 
   3   1  10      184.67      193.56      6.61 o 
   4   1  10      125.60      113.83      5.75 o 
   5   1  10        1.01        2.14      3.03 o 
   6   1  10      170.36      177.76     11.92 o 
   7   1  10       18.71       22.64      6.47 o 
   8   1  10       13.26        7.71     10.72 o 
  -8   2  10       75.95       66.61     14.30 o 
  -7   2  10       16.91       18.63      6.65 o 
  -6   2  10       19.93       20.15      4.88 o 
  -5   2  10       21.71       29.55      4.54 o 
  -4   2  10      197.51      185.11      5.83 o 
  -3   2  10       54.96       47.46      3.12 o 
  -2   2  10      111.30      116.94      4.19 o 
  -1   2  10      793.97      898.84     15.02 o 
   0   2  10      210.41      185.14      6.81 o 
   1   2  10      791.09      883.82     17.41 o 
   2   2  10      113.15      120.62      6.74 o 
   3   2  10       54.37       48.66      4.15 o 
   4   2  10      195.42      193.44     13.43 o 
   5   2  10       21.25       23.18      5.49 o 
   6   2  10       19.45       21.60      8.18 o 
   7   2  10       16.90       22.39     10.72 o 
   8   2  10       75.05       97.46     17.69 o 
  -8   3  10       28.87       27.28     11.48 o 
  -7   3  10       38.05       34.43     10.72 o 
  -6   3  10       67.61       70.52      6.76 o 
  -5   3  10       21.61       17.63      3.99 o 
  -4   3  10      204.12      207.34      9.89 o 
  -3   3  10      195.49      178.68      5.50 o 
  -2   3  10      571.39      562.92     10.47 o 
  -1   3  10      594.61      615.53     13.59 o 
   0   3  10      575.78      592.70     13.29 o 
   1   3  10      599.36      604.30     19.10 o 
   2   3  10      565.27      571.88     11.89 o 
   3   3  10      196.22      180.08      7.87 o 
   4   3  10      200.35      197.21      6.96 o 
   5   3  10       20.71       17.09      4.97 o 
   6   3  10       68.36       64.28      9.41 o 
   7   3  10       37.59       60.77     13.74 o 
   8   3  10       29.16       36.88     13.74 o 
  -7   4  10        0.96        4.70      8.84 o 
  -6   4  10       42.43       25.21      9.41 o 
  -5   4  10       11.87        4.88      5.55 o 
  -4   4  10      393.15      393.53     14.60 o 
  -3   4  10      134.85      131.45      9.65 o 
  -2   4  10       69.39       69.92      3.90 o 
  -1   4  10      395.16      408.56     10.21 o 
   0   4  10       18.29       13.33      2.52 o 
   1   4  10      395.16      395.43      7.59 o 
   2   4  10       69.18       78.21      4.24 o 
   3   4  10      135.18      128.75      7.40 o 
   4   4  10      401.46      428.98     20.88 o 
   5   4  10       11.31       13.33      3.53 o 
   6   4  10       42.79       44.84      7.17 o 
   7   4  10        1.07       -3.20      9.03 o 
  -7   5  10       25.16       40.08     11.67 o 
  -6   5  10       40.33       33.11      9.78 o 
  -5   5  10       50.78       37.82      8.65 o 
  -4   5  10       21.25       20.82      3.22 o 
  -3   5  10       96.95       86.32      6.87 o 
  -2   5  10      657.09      661.75     15.05 o 
  -1   5  10       62.78       67.68      5.75 o 
   0   5  10       34.52       35.85      3.52 o 
   1   5  10       62.89       62.57      3.43 o 
   2   5  10      657.38      689.54     12.67 o 
   3   5  10       98.28       92.80      7.91 o 
   4   5  10       20.53       18.44      7.15 o 
   5   5  10       50.65       51.50      5.32 o 
   6   5  10       41.87       48.45      8.00 o 
   7   5  10       25.29        2.26      9.22 o 
  -7   6  10       12.53       -1.51      9.03 o 
  -6   6  10       15.09       17.76      5.74 o 
  -5   6  10        4.05       21.83      7.90 o 
  -4   6  10      493.75      481.17     11.96 o 
  -3   6  10      333.97      336.70     11.73 o 
  -2   6  10      192.51      187.31      7.98 o 
  -1   6  10      232.57      239.77     21.04 o 
   0   6  10      313.09      295.29     12.35 o 
   1   6  10      231.97      222.63     12.39 o 
   2   6  10      193.56      175.02     10.15 o 
   3   6  10      329.77      312.47     13.03 o 
   4   6  10      501.37      506.94     13.24 o 
   5   6  10        3.80        1.03      3.84 o 
   6   6  10       15.24       17.90      6.19 o 
   7   6  10       12.86       -9.22      9.22 o 
  -7   7  10        9.22       -2.63      9.03 o 
  -6   7  10       59.93       55.78      7.78 o 
  -5   7  10        6.51        4.89      6.77 o 
  -4   7  10      102.59       91.55      8.38 o 
  -3   7  10      353.39      362.80     10.84 o 
  -2   7  10      356.81      373.76     13.98 o 
  -1   7  10        2.34        0.21      3.71 o 
   0   7  10        0.84        1.13      5.46 o 
   1   7  10        2.68        3.76      5.64 o 
   2   7  10      354.38      363.65     14.30 o 
   3   7  10      352.91      347.83     11.69 o 
   4   7  10      103.34      128.93     15.87 o 
   5   7  10        6.19        7.87      3.61 o 
   6   7  10       60.15       70.74     14.68 o 
   7   7  10        9.55        0.00     10.35 o 
  -6   8  10       25.21       21.84      6.58 o 
  -5   8  10        9.15        4.69      4.18 o 
  -4   8  10       37.74       26.78      5.97 o 
  -3   8  10      111.80      124.58     18.25 o 
  -2   8  10      271.71      241.78     22.86 o 
  -1   8  10      220.46      214.12     16.37 o 
   0   8  10     1132.27     1040.29     38.76 o 
   1   8  10      219.07      232.37     16.56 o 
   2   8  10      271.51      267.25     11.77 o 
   3   8  10      114.48      114.70      8.94 o 
   4   8  10       37.22       35.75      5.32 o 
   5   8  10        9.25        6.67      3.92 o 
   6   8  10       24.32       44.59     12.98 o 
  -6   9  10       50.80       52.57      8.30 o 
  -5   9  10       41.98       40.77      5.93 o 
  -4   9  10        3.03       -0.89      3.68 o 
  -3   9  10      245.92      249.52     13.24 o 
  -2   9  10       79.32       87.02      9.88 o 
  -1   9  10       28.84       26.72      8.65 o 
   0   9  10        0.00        0.98      6.68 o 
   1   9  10       29.78       39.68      6.79 o 
   2   9  10       76.37       77.63      6.87 o 
   3   9  10      244.61      254.01     10.67 o 
   4   9  10        3.29        0.56      4.92 o 
   5   9  10       41.05       33.61      5.53 o 
  -6  10  10        4.21        4.80      6.32 o 
  -5  10  10       37.00       44.92      6.57 o 
  -4  10  10       27.46       33.14      5.87 o 
  -3  10  10        6.10       13.77      6.05 o 
  -2  10  10       11.40       12.55      5.78 o 
  -1  10  10       32.06       38.96      7.45 o 
   0  10  10      178.35      191.22     13.17 o 
   1  10  10       32.44       26.36      6.44 o 
   2  10  10       11.14        7.51      5.25 o 
   3  10  10        5.89        4.86      4.44 o 
   4  10  10       28.75       36.27      7.22 o 
   5  10  10       37.21       51.05      6.93 o 
  -5  11  10       86.90       76.19     13.48 o 
  -4  11  10       18.71       18.66      6.98 o 
  -3  11  10        4.59        8.11      6.43 o 
  -2  11  10       82.00       79.34      9.78 o 
  -1  11  10       42.57       48.56     13.36 o 
   0  11  10        4.71        4.95      5.58 o 
   1  11  10       42.46       51.70      8.25 o 
   2  11  10       82.66       75.32      9.58 o 
   3  11  10        4.36        0.77      4.27 o 
   4  11  10       18.61        6.92      5.86 o 
   5  11  10       87.35       84.83     15.15 o 
  -4  12  10       61.15       63.21     12.79 o 
  -3  12  10       18.18       13.55      6.52 o 
  -2  12  10       82.56       86.30     10.77 o 
  -1  12  10       25.43       36.24      7.92 o 
   0  12  10       25.86       34.03      7.70 o 
   1  12  10       26.36       31.45      7.52 o 
   2  12  10       83.12       85.34     10.64 o 
   3  12  10       18.85       22.08     10.17 o 
   4  12  10       61.56       75.20      8.11 o 
  -4  13  10        8.33       18.93      7.65 o 
  -3  13  10        0.66        2.75      6.58 o 
  -2  13  10       66.59       75.04     19.00 o 
  -1  13  10       23.42       25.76     11.85 o 
   0  13  10        2.24        5.84      6.28 o 
   1  13  10       23.11        2.31      6.50 o 
   2  13  10       66.61       58.32     26.34 o 
   3  13  10        0.55       -1.53      4.94 o 
   4  13  10        8.14        8.73      5.75 o 
  -2  14  10        1.40        0.09      6.58 o 
  -1  14  10        2.85       -0.29      6.44 o 
   0  14  10       32.48       35.56      8.65 o 
   1  14  10        3.10        2.27      6.85 o 
   2  14  10        1.36       -2.43     11.19 o 
   1   0  11      120.35      124.60      7.91 o 
   2   0  11      336.17      308.36      6.63 o 
   3   0  11       87.75       86.29      7.31 o 
   4   0  11       50.67       55.26      4.66 o 
   5   0  11       40.13       33.53      5.00 o 
   6   0  11       70.05       70.79     17.22 o 
   7   0  11        0.70        3.39      5.58 o 
   8   0  11        2.31       13.74     10.91 o 
  -8   1  11       52.33       49.86     13.92 o 
  -7   1  11        0.28       -5.08      7.15 o 
  -6   1  11       43.21       49.14      7.61 o 
  -5   1  11       67.60       57.34      6.26 o 
  -4   1  11      469.78      474.96     13.67 o 
  -3   1  11      177.03      192.54     12.18 o 
  -2   1  11      191.59      208.38      4.84 o 
  -1   1  11       96.31       96.73      4.24 o 
   0   1  11       23.73       29.95      2.98 o 
   1   1  11       93.85       91.28      3.68 o 
   2   1  11      189.76      196.66      5.87 o 
   3   1  11      175.09      175.65     12.89 o 
   4   1  11      468.15      457.66     17.23 o 
   5   1  11       66.80       62.92      4.57 o 
   6   1  11       43.62       44.90      9.69 o 
   7   1  11        0.27        6.54      6.77 o 
   8   1  11       51.67       66.79     15.99 o 
  -8   2  11        2.33       -2.45      9.22 o 
  -7   2  11       21.44       26.91     11.10 o 
  -6   2  11       57.78       52.72      6.26 o 
  -5   2  11       39.21       43.65      4.13 o 
  -4   2  11       77.13       81.88      4.91 o 
  -3   2  11       34.85       29.30      3.16 o 
  -2   2  11     1405.63     1416.24     19.00 o 
  -1   2  11     1202.01     1202.45     19.23 o 
   0   2  11        7.44        0.44      2.10 o 
   1   2  11     1192.97     1214.47     22.37 o 
   2   2  11     1380.04     1392.41     25.22 o 
   3   2  11       33.00       32.71      4.43 o 
   4   2  11       75.25       84.53      5.32 o 
   5   2  11       39.14       37.04      6.24 o 
   6   2  11       60.21       75.13      8.72 o 
   7   2  11       22.07       26.15     11.29 o 
   8   2  11        2.09       12.42     12.23 o 
  -7   3  11       11.24       -6.59      8.09 o 
  -6   3  11      146.91      145.49      9.04 o 
  -5   3  11        2.76        2.26      4.45 o 
  -4   3  11      666.68      660.33     15.70 o 
  -3   3  11      490.22      466.92      9.76 o 
  -2   3  11       75.21       65.92      7.73 o 
  -1   3  11      106.25      110.46      6.20 o 
   0   3  11       18.27        9.48      2.90 o 
   1   3  11      108.42      101.25      5.97 o 
   2   3  11       76.46       76.37      6.27 o 
   3   3  11      494.10      456.57     17.40 o 
   4   3  11      683.78      658.62     14.64 o 
   5   3  11        3.21        4.18      4.42 o 
   6   3  11      145.31      136.22     14.11 o 
   7   3  11       11.38       11.85      9.78 o 
  -7   4  11       15.63        4.52      9.03 o 
  -6   4  11      138.40      152.40     15.99 o 
  -5   4  11       49.14       61.06      7.36 o 
  -4   4  11      134.55      109.66      8.50 o 
  -3   4  11      129.46      121.57      5.98 o 
  -2   4  11      371.16      372.83      8.91 o 
  -1   4  11      173.02      194.06      6.63 o 
   0   4  11      144.48      149.79      5.94 o 
   1   4  11      169.55      198.43      5.11 o 
   2   4  11      370.66      387.49      9.85 o 
   3   4  11      128.29      139.84     13.55 o 
   4   4  11      136.86      137.35     13.74 o 
   5   4  11       49.68       60.55      7.74 o 
   6   4  11      138.35      148.69     11.60 o 
   7   4  11       15.70       22.77     11.10 o 
  -7   5  11       18.94       34.06     10.91 o 
  -6   5  11       34.45       40.83     10.16 o 
  -5   5  11       52.15       56.82      9.97 o 
  -4   5  11      267.85      253.67      8.43 o 
  -3   5  11       83.46       77.10      5.37 o 
  -2   5  11       63.75       58.34      3.91 o 
  -1   5  11        0.21        1.59      1.74 o 
   0   5  11      750.42      722.99     11.51 o 
   1   5  11        0.11       -1.69      1.69 o 
   2   5  11       63.69       62.03      6.29 o 
   3   5  11       83.29       83.92      7.72 o 
   4   5  11      264.11      243.84     16.56 o 
   5   5  11       53.04       54.32      5.62 o 
   6   5  11       34.28       34.31      6.93 o 
   7   5  11       19.12       12.98     11.48 o 
  -7   6  11        2.73        3.39      8.47 o 
  -6   6  11       71.89       85.23     13.17 o 
  -5   6  11        1.13       -5.64      5.64 o 
  -4   6  11      126.17      104.99     11.29 o 
  -3   6  11      128.67      128.25      6.27 o 
  -2   6  11      381.27      404.82      9.54 o 
  -1   6  11        2.73        6.94      3.18 o 
   0   6  11      629.43      623.90     41.86 o 
   1   6  11        2.70       -1.63      2.07 o 
   2   6  11      378.27      378.62     14.50 o 
   3   6  11      131.71      143.62      9.98 o 
   4   6  11      127.98      114.58      9.24 o 
   5   6  11        1.16        0.86      3.91 o 
   6   6  11       72.00       72.37     16.93 o 
   7   6  11        2.58        4.89     10.35 o 
  -7   7  11        4.62       -7.90      7.90 o 
  -6   7  11        4.13       -0.40      5.15 o 
  -5   7  11        1.94        9.97      7.15 o 
  -4   7  11       57.20       65.34      7.13 o 
  -3   7  11      286.57      278.03      9.62 o 
  -2   7  11      112.17      108.90      8.72 o 
  -1   7  11       32.82       21.45      7.71 o 
   0   7  11      397.47      386.09     21.26 o 
   1   7  11       31.60       37.74      4.86 o 
   2   7  11      110.61      106.05      9.22 o 
   3   7  11      283.60      306.62     22.77 o 
   4   7  11       62.66       65.80      6.15 o 
   5   7  11        1.67       -3.11      4.07 o 
   6   7  11        4.41       -5.27      8.47 o 
   7   7  11        4.51        0.38     10.72 o 
  -6   8  11       56.91       61.42      8.64 o 
  -5   8  11       34.09       53.61      8.94 o 
  -4   8  11      146.12      132.05     10.03 o 
  -3   8  11       55.40       55.27      5.42 o 
  -2   8  11      212.45      217.69     19.19 o 
  -1   8  11       95.38       92.76     12.61 o 
   0   8  11        0.13        0.75      6.21 o 
   1   8  11       96.97      105.18     13.17 o 
   2   8  11      217.58      217.05     11.76 o 
   3   8  11       56.85       59.21      6.18 o 
   4   8  11      143.98      143.13     10.26 o 
   5   8  11       34.59       37.09      5.30 o 
   6   8  11       59.24       65.66     15.05 o 
  -6   9  11        6.79       -4.04      5.87 o 
  -5   9  11       21.52       26.67      7.44 o 
  -4   9  11      138.21      144.87      9.08 o 
  -3   9  11       18.81        9.78      8.47 o 
  -2   9  11        7.99        0.19      7.34 o 
  -1   9  11       38.76       37.63      9.60 o 
   0   9  11      350.22      319.48     20.70 o 
   1   9  11       38.36       25.30      6.19 o 
   2   9  11        8.01       16.09      5.16 o 
   3   9  11       19.49       19.31      4.68 o 
   4   9  11      133.79      144.57      9.11 o 
   5   9  11       21.01       29.88      5.42 o 
  -5  10  11        6.69        4.73      5.24 o 
  -4  10  11        4.68        6.83      4.64 o 
  -3  10  11       20.50       21.26      6.65 o 
  -2  10  11      296.27      300.57     15.49 o 
  -1  10  11        8.21        5.97      5.39 o 
   0  10  11       26.60       20.07      6.12 o 
   1  10  11        7.83        3.99      5.39 o 
   2  10  11      299.73      305.46     13.06 o 
   3  10  11       20.80       15.30      4.80 o 
   4  10  11        5.01        2.20      5.69 o 
   5  10  11        6.98        5.01      4.77 o 
  -5  11  11        7.54        3.27      5.04 o 
  -4  11  11      118.16      130.85     11.20 o 
  -3  11  11        5.11        5.01      5.84 o 
  -2  11  11      109.09      116.42     14.68 o 
  -1  11  11       16.79       12.59      9.88 o 
   0  11  11       35.24       50.51      8.43 o 
   1  11  11       16.16       19.22      6.50 o 
   2  11  11      109.47      118.98      9.14 o 
   3  11  11        4.97        6.32      4.74 o 
   4  11  11      117.39      148.43     10.27 o 
   5  11  11        7.74        9.12      6.58 o 
  -4  12  11        8.20       19.88      7.71 o 
  -3  12  11        0.14        3.22     10.44 o 
  -2  12  11       13.77       17.75      7.53 o 
  -1  12  11       40.38       43.54      8.58 o 
   0  12  11       32.31       33.94      8.04 o 
   1  12  11       40.77       43.72      8.43 o 
   2  12  11       12.17        5.66      8.56 o 
   3  12  11        0.19       -7.04      7.04 o 
   4  12  11        8.30       10.38      5.57 o 
  -3  13  11       14.80       12.65      7.04 o 
  -2  13  11       29.21       30.29      8.25 o 
  -1  13  11        4.73        0.02      6.32 o 
   0  13  11       26.74       36.31      8.45 o 
   1  13  11        4.95        6.68      6.39 o 
   2  13  11       29.61       21.76      7.85 o 
   3  13  11       15.10        9.61      5.52 o 
  -2  14  11       32.96       45.06      9.70 o 
  -1  14  11        7.50        4.87      7.02 o 
   0  14  11        0.77        0.66      6.39 o 
   1  14  11        7.52        8.84      7.15 o 
   2  14  11       32.38       30.40      8.68 o 
   0   0  12       66.15       67.74      5.99 o 
   1   0  12      294.01      292.96      6.64 o 
   2   0  12      133.94      136.48      4.58 o 
   3   0  12      701.08      722.12     15.74 o 
   4   0  12       39.09       36.95      4.23 o 
   5   0  12      184.47      209.60      8.40 o 
   6   0  12       81.15       64.33      8.50 o 
   7   0  12        0.96       -1.47     12.42 o 
  -7   1  12       39.95       55.82      8.44 o 
  -6   1  12       29.00       38.36      7.18 o 
  -5   1  12      350.04      347.35     11.04 o 
  -4   1  12       10.64       14.01      3.51 o 
  -3   1  12      228.45      223.18      9.85 o 
  -2   1  12      226.71      236.59      5.41 o 
  -1   1  12      512.70      517.72      8.99 o 
   0   1  12        4.37        2.67      2.06 o 
   1   1  12      504.20      508.67     12.03 o 
   2   1  12      230.99      238.90      6.59 o 
   3   1  12      230.21      238.15      8.24 o 
   4   1  12       10.66       13.42      4.27 o 
   5   1  12      355.39      359.69     19.30 o 
   6   1  12       28.16       36.32     12.79 o 
   7   1  12       39.52       40.03     16.65 o 
  -7   2  12        0.41       -0.24      5.68 o 
  -6   2  12       71.20       67.07     12.42 o 
  -5   2  12       80.22       69.76      5.91 o 
  -4   2  12      156.38      158.85      7.75 o 
  -3   2  12      178.67      185.29     11.63 o 
  -2   2  12       16.61       11.65      2.52 o 
  -1   2  12      294.48      318.53      9.64 o 
   0   2  12        6.57        7.42      3.26 o 
   1   2  12      288.10      307.00     11.63 o 
   2   2  12       16.88       13.59      5.83 o 
   3   2  12      180.80      188.19      8.99 o 
   4   2  12      158.36      162.48      7.30 o 
   5   2  12       83.33       78.91      8.64 o 
   6   2  12       70.78       69.32      8.62 o 
   7   2  12        0.39       -0.19      9.22 o 
  -7   3  12       49.26       60.77     12.23 o 
  -6   3  12       75.36       85.08     13.31 o 
  -5   3  12       18.83       11.85      3.43 o 
  -4   3  12      190.51      188.93      7.63 o 
  -3   3  12      207.70      203.50      8.23 o 
  -2   3  12      114.74      117.07      8.64 o 
  -1   3  12      107.54      101.31      6.09 o 
   0   3  12       52.45       53.68      4.63 o 
   1   3  12      107.99       99.59      6.20 o 
   2   3  12      118.53      113.16      7.73 o 
   3   3  12      200.38      201.94      9.45 o 
   4   3  12      192.43      178.70     14.78 o 
   5   3  12       20.00       15.95      5.74 o 
   6   3  12       75.37       68.06      8.72 o 
   7   3  12       49.74       64.54     14.68 o 
  -7   4  12        7.00       10.91      9.41 o 
  -6   4  12       19.19       17.21      6.31 o 
  -5   4  12       19.05       15.97      4.18 o 
  -4   4  12      431.56      412.86     12.13 o 
  -3   4  12      768.41      763.68     18.22 o 
  -2   4  12      224.25      220.69      6.31 o 
  -1   4  12      193.63      212.34      8.23 o 
   0   4  12       56.35       55.09      5.20 o 
   1   4  12      195.10      211.46     10.15 o 
   2   4  12      225.12      212.95     11.29 o 
   3   4  12      757.92      733.28     23.99 o 
   4   4  12      429.37      417.25     13.37 o 
   5   4  12       18.29       19.47      5.81 o 
   6   4  12       18.85       24.88      6.64 o 
   7   4  12        7.06        3.57     10.35 o 
  -7   5  12       52.09       74.70     13.55 o 
  -6   5  12       74.64       85.80     12.79 o 
  -5   5  12       51.84       40.33      6.92 o 
  -4   5  12       49.99       44.15      6.51 o 
  -3   5  12      913.47      912.33     18.63 o 
  -2   5  12      135.10      119.68      7.08 o 
  -1   5  12       20.77       16.77      3.10 o 
   0   5  12      245.47      276.58      9.88 o 
   1   5  12       20.88       20.51      2.48 o 
   2   5  12      139.28      142.89      7.41 o 
   3   5  12      930.33      950.22     23.84 o 
   4   5  12       48.83       38.57      9.03 o 
   5   5  12       52.42       54.52      5.82 o 
   6   5  12       76.55       92.84     22.48 o 
   7   5  12       52.28      105.55     17.87 o 
  -7   6  12        9.99        2.82      9.41 o 
  -6   6  12        6.62        0.75      7.71 o 
  -5   6  12       26.55       24.27      8.47 o 
  -4   6  12       16.74       13.13      7.71 o 
  -3   6  12      150.02      147.29      7.01 o 
  -2   6  12       12.69        9.85      2.73 o 
  -1   6  12      330.19      309.39     17.97 o 
   0   6  12       68.48       62.45      5.64 o 
   1   6  12      335.05      326.55      9.92 o 
   2   6  12       12.65        9.32      4.26 o 
   3   6  12      151.84      160.99     11.02 o 
   4   6  12       18.45       22.95      7.71 o 
   5   6  12       26.45       20.81      9.78 o 
   6   6  12        6.92       -0.99      5.51 o 
   7   6  12        9.82       -3.01     10.54 o 
  -6   7  12        6.79       19.91      6.18 o 
  -5   7  12       16.28       13.17      7.71 o 
  -4   7  12        6.96        9.22      6.21 o 
  -3   7  12      115.91      123.77      7.04 o 
  -2   7  12      151.72      160.32      6.78 o 
  -1   7  12       55.41       55.64      7.31 o 
   0   7  12      724.59      681.07     17.86 o 
   1   7  12       57.18       62.74      5.52 o 
   2   7  12      151.90      144.57     10.64 o 
   3   7  12      114.01      124.64     10.04 o 
   4   7  12        6.53        2.45      3.66 o 
   5   7  12       15.58       23.24      5.76 o 
   6   7  12        7.38        3.20      9.97 o 
  -6   8  12       15.15       11.24      6.16 o 
  -5   8  12        8.91        9.97      7.71 o 
  -4   8  12       69.97       68.26      7.77 o 
  -3   8  12      101.77       88.66      8.28 o 
  -2   8  12        8.91       15.43      8.47 o 
  -1   8  12      118.54      133.21     15.05 o 
   0   8  12      172.36      172.72     17.12 o 
   1   8  12      117.91      112.10     32.74 o 
   2   8  12        8.68       12.75      5.12 o 
   3   8  12      105.00      101.31     12.18 o 
   4   8  12       68.29       61.29      6.37 o 
   5   8  12        8.97       15.97      5.63 o 
   6   8  12       15.56       24.27     12.04 o 
  -6   9  12       18.46       21.28      8.00 o 
  -5   9  12       18.81       16.69      5.34 o 
  -4   9  12       62.44       63.45      6.75 o 
  -3   9  12       26.09       24.94      5.83 o 
  -2   9  12       55.81       48.35     11.10 o 
  -1   9  12       22.29       18.63      8.47 o 
   0   9  12      144.85      155.04     17.31 o 
   1   9  12       22.38       21.12      8.00 o 
   2   9  12       54.89       45.32      6.01 o 
   3   9  12       27.18       27.93      5.28 o 
   4   9  12       62.62       63.68      7.38 o 
   5   9  12       18.70       26.01      5.37 o 
  -5  10  12       22.27       21.61      7.63 o 
  -4  10  12       37.65       45.79      6.35 o 
  -3  10  12       23.16       30.42      7.34 o 
  -2  10  12       14.09        9.17      5.84 o 
  -1  10  12       25.88       22.77      6.54 o 
   0  10  12      136.94      148.76     12.41 o 
   1  10  12       26.60       30.13     13.92 o 
   2  10  12       14.56       12.92      6.81 o 
   3  10  12       23.18       29.35      5.65 o 
   4  10  12       38.68       42.78      6.50 o 
   5  10  12       21.49       27.15      5.84 o 
  -5  11  12        9.04        1.68      6.52 o 
  -4  11  12        7.29        3.20      9.60 o 
  -3  11  12       33.78       29.44      9.22 o 
  -2  11  12       68.57       64.45      9.36 o 
  -1  11  12       24.85       36.04      7.57 o 
   0  11  12       23.20       14.20      6.21 o 
   1  11  12       24.49       24.60      7.17 o 
   2  11  12       70.66       71.14      7.60 o 
   3  11  12       34.50       36.08      6.32 o 
   4  11  12        7.67        6.60      5.00 o 
   5  11  12        8.62       15.62      7.53 o 
  -4  12  12       18.76       20.89     13.55 o 
  -3  12  12        4.02        2.49      7.43 o 
  -2  12  12        8.19        6.11      6.19 o 
  -1  12  12        2.51       -5.58      5.58 o 
   0  12  12       13.84       12.47      7.43 o 
   1  12  12        2.42       -1.01      6.59 o 
   2  12  12        8.59        8.13      4.99 o 
   3  12  12        4.01       -0.07      4.91 o 
   4  12  12       18.19       32.27      6.44 o 
  -3  13  12        7.22       11.01      7.32 o 
  -2  13  12       27.02       13.38      7.04 o 
  -1  13  12       13.03       14.49      7.34 o 
   0  13  12       23.35       12.27      7.36 o 
   1  13  12       12.86       14.99      6.87 o 
   2  13  12       26.07       32.62      6.84 o 
   3  13  12        7.60        3.51      5.41 o 
  -1  14  12       37.22       27.29      8.94 o 
   0  14  12        6.61       11.90      7.18 o 
   1  14  12       36.21       33.10      9.11 o 
   1   0  13       91.89       89.24      3.89 o 
   2   0  13     1143.83     1138.64     21.86 o 
   3   0  13      439.15      444.91     11.88 o 
   4   0  13      101.06       98.22      7.09 o 
   5   0  13       62.26       65.24      5.59 o 
   6   0  13        1.88        1.27      5.01 o 
   7   0  13       57.13       36.93      7.92 o 
  -7   1  13        9.14       14.76     10.25 o 
  -6   1  13        0.02        2.18      5.64 o 
  -5   1  13       37.20       37.43      4.90 o 
  -4   1  13       10.98        5.28      3.31 o 
  -3   1  13      367.45      362.00     10.56 o 
  -2   1  13      531.36      531.00      9.40 o 
  -1   1  13      231.37      242.00      6.26 o 
   0   1  13        0.82        0.10      2.06 o 
   1   1  13      235.69      241.06      8.65 o 
   2   1  13      530.25      505.99     18.84 o 
   3   1  13      366.23      351.40     10.45 o 
   4   1  13       10.85        8.48      3.38 o 
   5   1  13       33.36       39.91      7.05 o 
   6   1  13        0.03        1.58      5.14 o 
   7   1  13        9.19       21.10      7.01 o 
  -7   2  13       56.43       56.52     11.76 o 
  -6   2  13        4.95        1.00      5.25 o 
  -5   2  13       77.33       82.10      6.53 o 
  -4   2  13       90.28       84.10      7.23 o 
  -3   2  13      343.30      325.26     18.66 o 
  -2   2  13      301.96      308.35      7.69 o 
  -1   2  13      268.02      279.33      9.21 o 
   0   2  13       87.68       92.72      6.44 o 
   1   2  13      264.02      264.73     11.31 o 
   2   2  13      302.39      304.82     12.11 o 
   3   2  13      344.94      319.67     12.29 o 
   4   2  13       89.68       99.33      8.61 o 
   5   2  13       78.25       75.93      8.56 o 
   6   2  13        4.88        5.18      5.38 o 
   7   2  13       57.25       55.32     13.55 o 
  -6   3  13       25.71       33.03      7.05 o 
  -5   3  13      153.34      153.82      7.22 o 
  -4   3  13      156.20      164.65      9.41 o 
  -3   3  13      504.77      497.06     13.62 o 
  -2   3  13       75.56       63.84      5.38 o 
  -1   3  13      385.80      392.39     11.41 o 
   0   3  13      288.17      293.49      9.81 o 
   1   3  13      387.56      402.34     48.26 o 
   2   3  13       76.26       78.66      7.10 o 
   3   3  13      502.70      505.32     15.93 o 
   4   3  13      156.58      145.68     10.48 o 
   5   3  13      150.65      167.71     11.97 o 
   6   3  13       25.39       23.69      6.69 o 
   7   3  13        3.32        2.26      9.41 o 
  -7   4  13       83.20       88.05     13.92 o 
  -6   4  13       15.11       22.23      6.45 o 
  -5   4  13       27.44       31.79      8.74 o 
  -4   4  13       98.36      109.17      6.94 o 
  -3   4  13      538.23      532.55     11.39 o 
  -2   4  13      237.23      229.61      8.85 o 
  -1   4  13      186.04      191.08      8.07 o 
   0   4  13       92.59       76.18      8.65 o 
   1   4  13      187.05      198.30     10.04 o 
   2   4  13      237.70      242.67     11.04 o 
   3   4  13      550.66      570.09     19.10 o 
   4   4  13       97.21      114.70      7.99 o 
   5   4  13       28.04       22.06      6.29 o 
   6   4  13       15.28        8.09      5.79 o 
   7   4  13       82.01      107.81     17.87 o 
  -7   5  13        9.45        6.21      9.78 o 
  -6   5  13        8.50        3.39      7.53 o 
  -5   5  13       76.00       82.52      6.67 o 
  -4   5  13       63.64       46.00      5.24 o 
  -3   5  13      130.35      144.10      6.24 o 
  -2   5  13      289.53      282.55      7.48 o 
  -1   5  13      396.58      414.19     12.26 o 
   0   5  13        3.13        6.75      3.31 o 
   1   5  13      399.43      397.06     14.96 o 
   2   5  13      292.19      279.54      8.73 o 
   3   5  13      134.24      138.65     20.88 o 
   4   5  13       63.17       63.60     11.48 o 
   5   5  13       78.06       77.11     30.10 o 
   6   5  13        8.70        7.36      5.97 o 
   7   5  13        9.96       23.52     11.85 o 
  -7   6  13       20.02       34.43     11.85 o 
  -6   6  13        6.92        2.63      8.28 o 
  -5   6  13       31.02       33.30      8.65 o 
  -4   6  13       35.84       40.21      6.30 o 
  -3   6  13       22.07       23.38      4.09 o 
  -2   6  13       15.20       12.31      2.77 o 
  -1   6  13       78.91       77.75      6.48 o 
   0   6  13       25.66       25.38      4.43 o 
   1   6  13       80.01       81.64      7.79 o 
   2   6  13       14.97       12.17      2.97 o 
   3   6  13       22.58       14.11      7.15 o 
   4   6  13       35.93       47.23     10.35 o 
   5   6  13       30.11       33.93      6.23 o 
   6   6  13        7.12        7.80      6.18 o 
   7   6  13       19.34       22.01     12.98 o 
  -6   7  13        3.39       -3.57      7.34 o 
  -5   7  13       25.22       21.26      8.09 o 
  -4   7  13       52.90       32.36      7.34 o 
  -3   7  13        3.71        5.34      3.24 o 
  -2   7  13        9.64        8.32      3.45 o 
  -1   7  13      228.53      226.91     12.50 o 
   0   7  13       59.48       51.43      3.66 o 
   1   7  13      228.02      248.89     22.67 o 
   2   7  13        9.56        7.35      4.58 o 
   3   7  13        3.06        1.82      7.34 o 
   4   7  13       52.72       38.95      9.78 o 
   5   7  13       26.49       38.31      7.02 o 
   6   7  13        3.54       17.87     10.54 o 
  -6   8  13       10.98       24.84      9.97 o 
  -5   8  13       24.97       39.14      9.41 o 
  -4   8  13       29.33       35.78      6.50 o 
  -3   8  13       50.01       48.72      6.38 o 
  -2   8  13       28.84       19.03      6.59 o 
  -1   8  13       40.58       45.91     10.54 o 
   0   8  13       25.20       17.15      5.78 o 
   1   8  13       38.23       34.18      7.53 o 
   2   8  13       29.17       21.24      5.78 o 
   3   8  13       51.02       61.04     11.29 o 
   4   8  13       28.74       17.09      5.94 o 
   5   8  13       24.87       28.78      6.72 o 
   6   8  13       11.17        7.90     11.10 o 
  -5   9  13       32.03       44.03     11.48 o 
  -4   9  13       21.92       30.45      7.90 o 
  -3   9  13       31.45       39.36     13.26 o 
  -2   9  13       49.83       50.05     11.67 o 
  -1   9  13      417.68      407.91     24.46 o 
   0   9  13        5.88       12.79      7.90 o 
   1   9  13      419.80      403.97     17.36 o 
   2   9  13       50.24       34.20      7.17 o 
   3   9  13       30.89       33.62      6.31 o 
   4   9  13       22.24       21.63      5.33 o 
   5   9  13       32.28       27.19      6.90 o 
  -5  10  13       20.05        7.16     13.26 o 
  -4  10  13       25.25       10.20      6.37 o 
  -3  10  13       65.56       74.14      9.63 o 
  -2  10  13       43.65       60.40     12.98 o 
  -1  10  13      122.49      122.30     16.37 o 
   0  10  13       41.52       37.82     10.54 o 
   1  10  13      125.07      126.55     11.02 o 
   2  10  13       43.70       31.91      5.93 o 
   3  10  13       65.12       58.65      7.09 o 
   4  10  13       25.84       32.65      5.97 o 
   5  10  13       19.89       17.22      5.67 o 
  -4  11  13        6.45        3.92      6.38 o 
  -3  11  13       11.53       14.27      6.86 o 
  -2  11  13       22.30       33.28      7.74 o 
  -1  11  13        1.59        6.87      6.12 o 
   0  11  13        3.40        0.82      5.36 o 
   1  11  13        1.18        1.47      4.47 o 
   2  11  13       21.66       21.51      5.75 o 
   3  11  13       11.86       12.67      5.19 o 
   4  11  13        6.51        6.83      5.28 o 
  -4  12  13        2.32       -6.48      6.48 o 
  -3  12  13       24.62       27.00      8.09 o 
  -2  12  13        1.28       -2.35      5.79 o 
  -1  12  13        8.75        6.17      6.37 o 
   0  12  13       14.42        9.58      6.29 o 
   1  12  13        9.27       15.97      6.98 o 
   2  12  13        1.25        2.05      4.84 o 
   3  12  13       24.11       28.36      6.43 o 
   4  12  13        2.50       -1.34      4.92 o 
  -3  13  13       16.67       25.96     12.79 o 
  -2  13  13        4.26        2.23      6.58 o 
  -1  13  13       14.97       11.01      7.32 o 
   0  13  13        8.15        5.56      6.64 o 
   1  13  13       15.96        0.16      7.24 o 
   2  13  13        4.34        8.03      6.90 o 
   3  13  13       16.86       20.51     11.29 o 
   0  14  13       26.54       25.39      8.64 o 
   0   0  14      462.69      446.11     21.45 o 
   1   0  14      427.23      429.94     15.51 o 
   2   0  14      129.41      124.47      5.34 o 
   3   0  14       77.21       66.03      5.36 o 
   4   0  14       56.65       48.62      8.45 o 
   5   0  14       76.81       57.35      5.58 o 
   6   0  14        1.80        2.16      5.45 o 
   7   0  14       16.11        8.59      6.68 o 
  -7   1  14       28.48       25.68      7.51 o 
  -6   1  14        1.64        3.42      5.64 o 
  -5   1  14       41.85       56.82      5.72 o 
  -4   1  14      167.25      153.49      8.09 o 
  -3   1  14      196.10      203.57      8.22 o 
  -2   1  14      212.10      213.53      5.91 o 
  -1   1  14       14.28        7.65      2.12 o 
   0   1  14        5.49        3.22      3.32 o 
   1   1  14       14.52       12.25      4.02 o 
   2   1  14      204.23      206.37      7.31 o 
   3   1  14      197.18      194.53      8.27 o 
   4   1  14      165.68      152.01     10.91 o 
   5   1  14       42.86       50.10      7.57 o 
   6   1  14        1.93        2.17      6.02 o 
   7   1  14       28.45       36.65      8.54 o 
  -7   2  14        6.55        3.10      6.19 o 
  -6   2  14       50.39       54.35     10.25 o 
  -5   2  14      207.90      210.32      9.64 o 
  -4   2  14      185.00      162.91      8.29 o 
  -3   2  14      128.02      115.94      9.72 o 
  -2   2  14      348.73      356.14      8.65 o 
  -1   2  14      307.99      295.23      9.92 o 
   0   2  14       46.47       58.42      7.43 o 
   1   2  14      311.62      301.48     12.34 o 
   2   2  14      349.14      355.15     13.60 o 
   3   2  14      128.58      133.69      7.37 o 
   4   2  14      185.40      176.51      8.19 o 
   5   2  14      212.11      211.64     28.88 o 
   6   2  14       49.89       51.74     12.04 o 
   7   2  14        6.96       11.48     11.29 o 
  -7   3  14       14.49       16.18     10.54 o 
  -6   3  14       47.77       42.52     11.48 o 
  -5   3  14       22.01       20.68      4.63 o 
  -4   3  14       32.74       29.33      5.97 o 
  -3   3  14      322.26      328.56     19.88 o 
  -2   3  14      751.92      763.90     17.53 o 
  -1   3  14      296.46      270.15      9.57 o 
   0   3  14       21.96       19.39      4.63 o 
   1   3  14      295.80      281.72     12.16 o 
   2   3  14      747.23      774.59     22.11 o 
   3   3  14      323.41      287.16     27.47 o 
   4   3  14       31.91       26.15      4.39 o 
   5   3  14       20.47       15.40      9.60 o 
   6   3  14       48.10       60.74      8.98 o 
   7   3  14       14.06        3.95     10.35 o 
  -6   4  14        0.46       -7.34      7.53 o 
  -5   4  14       59.11       75.47      6.40 o 
  -4   4  14       68.06       63.53      8.14 o 
  -3   4  14      364.08      349.52     11.08 o 
  -2   4  14       31.34       23.05      4.25 o 
  -1   4  14      124.87      113.82      9.08 o 
   0   4  14      440.37      452.83     48.54 o 
   1   4  14      127.30      132.49     14.39 o 
   2   4  14       31.38       35.42      5.73 o 
   3   4  14      366.20      352.42     13.61 o 
   4   4  14       71.18       63.10      8.28 o 
   5   4  14       59.49       63.07      8.50 o 
   6   4  14        0.44        6.26     11.29 o 
   7   4  14       11.31       19.57     11.29 o 
  -7   5  14       49.52       67.55     12.98 o 
  -6   5  14        5.88       14.68      8.09 o 
  -5   5  14       59.11       69.46      6.48 o 
  -4   5  14        7.73        9.33      3.74 o 
  -3   5  14       12.65       11.52      2.84 o 
  -2   5  14      147.19      140.25      8.12 o 
  -1   5  14      111.21       98.16      8.81 o 
   0   5  14        9.58       11.83      4.58 o 
   1   5  14      112.26       99.17      8.43 o 
   2   5  14      145.34      135.56      9.70 o 
   3   5  14       13.67        5.90      4.52 o 
   4   5  14        8.06        1.51      6.40 o 
   5   5  14       58.53       70.93      8.90 o 
   6   5  14        5.37       -0.85      8.28 o 
   7   5  14       48.28       57.57     15.05 o 
  -6   6  14        3.22       12.23      8.09 o 
  -5   6  14       38.76       33.52      6.16 o 
  -4   6  14       11.51        8.47      3.88 o 
  -3   6  14       74.90       70.74      4.72 o 
  -2   6  14        9.76        8.27      2.79 o 
  -1   6  14      304.94      294.44     14.94 o 
   0   6  14       27.88       15.01      4.28 o 
   1   6  14      308.13      310.30     11.61 o 
   2   6  14        9.40       12.38      4.71 o 
   3   6  14       73.54       52.12     10.72 o 
   4   6  14       11.06        4.14      7.34 o 
   5   6  14       39.85       31.63      7.53 o 
   6   6  14        3.08        8.07      6.43 o 
  -5   7  14        5.66       11.85      7.15 o 
  -4   7  14       33.08       29.54      7.34 o 
  -3   7  14      129.75      138.78     18.63 o 
  -2   7  14       13.10        8.17      3.53 o 
  -1   7  14      262.12      255.58     10.91 o 
   0   7  14       14.82       16.38      4.43 o 
   1   7  14      263.66      268.63     13.49 o 
   2   7  14       12.80        2.51      4.65 o 
   3   7  14      130.95      124.37     15.43 o 
   4   7  14       32.88       39.32     10.16 o 
   5   7  14        5.90        2.39      5.01 o 
   6   7  14        5.84       -5.83      9.78 o 
  -6   8  14        0.61       -3.20      8.09 o 
  -3   8  14       29.44       27.35      5.38 o 
  -2   8  14       29.30       30.83      5.55 o 
  -1   8  14      139.07      129.70     10.87 o 
   0   8  14       47.48       40.00      7.11 o 
   1   8  14      140.98      127.40     11.02 o 
   2   8  14       29.59       23.34      6.12 o 
   3   8  14       29.50       44.48      7.24 o 
   4   8  14       22.35       14.77      5.99 o 
   5   8  14        1.52        6.97      5.64 o 
   6   8  14        0.70        0.56     10.16 o 
  -5   9  14       13.19       21.64     10.54 o 
  -4   9  14        3.46        3.76      8.47 o 
  -3   9  14       61.85       62.47     13.17 o 
  -2   9  14       49.65       45.91     11.48 o 
  -1   9  14       24.84       37.82     10.91 o 
   0   9  14        2.68        2.60      4.84 o 
   1   9  14       25.65       32.67     14.30 o 
   2   9  14       48.63       38.37      7.36 o 
   3   9  14       61.32       63.81      7.16 o 
   4   9  14        3.41        2.91      4.51 o 
   5   9  14       12.94       13.74      6.59 o 
  -5  10  14       29.75       40.45     12.42 o 
  -4  10  14       13.56       22.61     16.46 o 
  -3  10  14        3.83        1.13      7.90 o 
  -2  10  14       11.18       -7.34      7.34 o 
  -1  10  14       62.94       70.56     13.55 o 
   0  10  14       34.17       29.58      6.91 o 
   1  10  14       64.44       59.96      8.75 o 
   2  10  14       11.25        5.99      6.56 o 
   3  10  14        4.06        0.05      4.52 o 
   4  10  14       13.03        9.16      9.12 o 
   5  10  14       29.53       26.92     10.63 o 
  -4  11  14        3.80        8.22      6.96 o 
  -3  11  14       13.11       20.32      8.47 o 
  -2  11  14       13.49        7.24      6.52 o 
  -1  11  14       12.56       27.24      9.22 o 
   0  11  14        0.12       -4.65      4.65 o 
   1  11  14       11.74       19.95     10.11 o 
   2  11  14       13.51        8.66      5.19 o 
   3  11  14       13.06       15.35      5.65 o 
   4  11  14        3.69        6.95      5.63 o 
  -3  12  14       39.42       34.31      8.70 o 
  -2  12  14        4.66        7.64      6.75 o 
  -1  12  14       49.95       29.05      8.24 o 
   0  12  14        1.87       -3.36      5.46 o 
   1  12  14       49.02       44.90      7.38 o 
   2  12  14        4.79        3.23      5.24 o 
   3  12  14       39.66       46.57      7.58 o 
  -2  13  14        9.94       15.07      8.28 o 
  -1  13  14        2.24       -0.56      6.58 o 
   0  13  14        8.70        5.77      7.71 o 
   1  13  14        1.97        2.48      6.85 o 
   2  13  14       10.14       11.05      8.47 o 
   1   0  15      344.54      323.44      7.79 o 
   2   0  15      258.26      274.09      9.93 o 
   3   0  15       34.22       31.24      4.31 o 
   4   0  15       12.14        8.91      3.82 o 
   5   0  15       13.20       21.73      6.52 o 
   6   0  15       77.75       96.14     10.64 o 
   7   0  15        0.51        0.64      6.19 o 
  -7   1  15       11.74        4.07      9.50 o 
  -6   1  15       49.12       41.09      8.04 o 
  -5   1  15       24.89       27.49      5.28 o 
  -4   1  15      123.16      122.47      7.58 o 
  -3   1  15        2.82       -0.29      3.06 o 
  -2   1  15       51.93       54.89      3.63 o 
  -1   1  15      430.31      432.81     10.26 o 
   0   1  15      110.34      113.42      8.64 o 
   1   1  15      432.09      402.32     23.14 o 
   2   1  15       51.74       51.92      6.21 o 
   3   1  15        2.46        4.53      3.36 o 
   4   1  15      125.81      112.74      8.55 o 
   5   1  15       25.75       36.13      7.12 o 
   6   1  15       50.07       62.05      9.11 o 
   7   1  15       11.73        9.09      7.15 o 
  -7   2  15        9.40        2.98     12.51 o 
  -6   2  15       59.65       68.49     13.74 o 
  -5   2  15      185.22      159.31      8.91 o 
  -4   2  15       49.89       49.84      5.54 o 
  -3   2  15       49.86       45.94      6.26 o 
  -2   2  15     1365.62     1411.46     23.46 o 
  -1   2  15       82.99       66.61      7.31 o 
   0   2  15        2.78       -3.11      3.11 o 
   1   2  15       80.48       79.66     13.26 o 
   2   2  15     1355.58     1368.30     33.08 o 
   3   2  15       51.79       53.67      6.26 o 
   4   2  15       49.72       50.60      5.86 o 
   5   2  15      182.77      170.70     13.64 o 
   6   2  15       63.39       68.97     15.90 o 
   7   2  15        9.30        0.56     10.91 o 
  -7   3  15        4.46       -3.95      9.03 o 
  -6   3  15       21.49       17.50     10.16 o 
  -5   3  15        0.35        2.13      4.75 o 
  -4   3  15      269.75      257.77     13.18 o 
  -3   3  15       72.21       68.50      5.82 o 
  -2   3  15      188.35      170.56      8.69 o 
  -1   3  15       79.62       83.00      8.04 o 
   0   3  15      124.25      123.52      9.30 o 
   1   3  15       82.16       80.59      7.74 o 
   2   3  15      189.46      207.09     10.98 o 
   3   3  15       74.41       80.04      7.69 o 
   4   3  15      267.87      273.53     10.27 o 
   5   3  15        0.37       -4.59      4.59 o 
   6   3  15       20.71       21.98      7.24 o 
   7   3  15        4.73        5.64     10.72 o 
  -6   4  15       32.20       30.48     11.85 o 
  -5   4  15       27.32       28.65      6.46 o 
  -4   4  15       41.29       56.78      7.63 o 
  -3   4  15       25.45       29.90      4.74 o 
  -2   4  15      129.43      103.88      9.21 o 
  -1   4  15      167.69      147.02     10.64 o 
   0   4  15        0.93        0.27      4.06 o 
   1   4  15      170.50      156.50     13.92 o 
   2   4  15      133.45      135.85      9.98 o 
   3   4  15       24.91       15.28      4.96 o 
   4   4  15       41.16       36.16      5.88 o 
   5   4  15       28.20       22.30      6.79 o 
   6   4  15       32.13       40.72      8.44 o 
   7   4  15        2.34        9.41     10.91 o 
  -5   5  15       12.13       18.75      4.71 o 
  -4   5  15      133.40      134.94      8.51 o 
  -3   5  15        7.73        6.95      3.73 o 
  -2   5  15       23.26       14.41      7.24 o 
  -1   5  15      206.18      192.36     11.65 o 
   0   5  15      210.35      212.45     12.21 o 
   1   5  15      208.14      174.98     15.80 o 
   2   5  15       22.87       21.64      8.28 o 
   3   5  15        7.46        5.66      4.43 o 
   4   5  15      129.81      131.78      9.49 o 
   5   5  15       12.25        8.87      8.28 o 
   6   5  15       13.85       18.25      7.13 o 
  -5   6  15       14.27       17.35      6.67 o 
  -4   6  15        5.80        4.12      3.73 o 
  -3   6  15       92.71       84.31      8.48 o 
  -2   6  15       88.71       98.02     13.83 o 
  -1   6  15        0.59       -0.31      4.52 o 
   0   6  15       43.47       46.20      6.65 o 
   1   6  15        0.59       -3.79      3.79 o 
   2   6  15       88.99      102.21     16.37 o 
   3   6  15       91.66       92.07      8.59 o 
   4   6  15        6.14       11.48      7.53 o 
   5   6  15       14.22       23.52     10.16 o 
   6   6  15       50.45       67.58     11.48 o 
  -5   7  15        4.10        4.14      7.71 o 
  -4   7  15       24.11       20.32      8.65 o 
  -3   7  15       48.39       44.66      7.62 o 
  -2   7  15       31.85       17.98      5.87 o 
  -1   7  15       77.02       71.95      7.74 o 
   0   7  15      466.00      407.81     13.94 o 
   1   7  15       77.37       81.33      8.22 o 
   2   7  15       31.65       26.15      9.03 o 
   3   7  15       47.86       58.14     11.29 o 
   4   7  15       25.66       50.99     11.67 o 
   5   7  15        4.22        4.15      9.13 o 
   6   7  15       16.17       28.79     12.61 o 
  -5   8  15        0.08       -0.94      8.09 o 
  -2   8  15       40.60       42.47      7.78 o 
  -1   8  15      121.73      116.62     10.84 o 
   0   8  15      129.49      113.08     10.71 o 
   1   8  15      121.67       98.44     11.19 o 
   2   8  15       40.93       39.83     11.76 o 
   3   8  15       30.32       26.05      7.11 o 
   4   8  15       24.25       23.45      8.94 o 
   5   8  15        0.12       -2.55      5.22 o 
  -3   9  15        3.89        2.07      7.90 o 
  -2   9  15        6.73        9.97      8.28 o 
  -1   9  15       12.00        9.03      9.78 o 
   0   9  15       27.69       28.83      7.09 o 
   1   9  15       12.40       11.00      5.72 o 
   2   9  15        6.54        7.52      5.85 o 
   3   9  15        3.64        9.63      4.53 o 
   4   9  15       44.97       57.19      9.69 o 
   5   9  15       15.14       18.34      7.18 o 
  -3  10  15       11.11       10.91      9.78 o 
  -2  10  15       24.74       10.91      9.03 o 
  -1  10  15        9.67        8.47      9.22 o 
   0  10  15        0.38       -2.22      5.03 o 
   1  10  15        9.22       12.35      8.94 o 
   2  10  15       24.73       27.44      5.94 o 
   3  10  15       10.64       21.11      5.65 o 
   4  10  15        3.10        2.64      5.94 o 
  -4  11  15       30.77       37.51      9.23 o 
  -3  11  15        9.61        5.42      6.75 o 
  -2  11  15        7.18       -5.32      5.32 o 
  -1  11  15        0.70        4.39      5.98 o 
   0  11  15       26.26       30.47      7.45 o 
   1  11  15        0.77       -4.12      4.12 o 
   2  11  15        7.06        8.91      5.11 o 
   3  11  15        9.82       20.81      6.15 o 
   4  11  15       30.62       38.13      7.08 o 
  -3  12  15        2.85        8.99      7.26 o 
  -2  12  15       42.30       45.44      9.38 o 
  -1  12  15       29.88       22.99      7.55 o 
   0  12  15       11.05        6.02      6.92 o 
   1  12  15       30.39       25.06     11.29 o 
   2  12  15       40.88       32.91      8.87 o 
   3  12  15        2.61       -0.60      6.54 o 
  -1  13  15       12.49        7.08      7.28 o 
   0  13  15        1.57       -6.38      6.38 o 
   1  13  15       12.66        7.60      7.50 o 
   0   0  16      181.64      187.96     16.56 o 
   1   0  16        2.10        5.65      2.77 o 
   2   0  16        3.85        2.61      2.66 o 
   3   0  16      134.54      137.13     10.99 o 
   4   0  16      181.11      205.25      9.47 o 
   5   0  16        4.08        0.84      5.09 o 
   6   0  16        3.61       -0.93      6.04 o 
   7   0  16       34.71       57.21      9.64 o 
  -7   1  16        7.31        3.24      7.11 o 
  -6   1  16       38.50       43.27      8.43 o 
  -5   1  16       26.63       15.49      6.30 o 
  -4   1  16        3.91       -0.89      3.30 o 
  -3   1  16       46.84       45.34      4.92 o 
  -2   1  16      606.17      631.21     14.93 o 
  -1   1  16      533.13      530.03     25.49 o 
   0   1  16      197.66      197.02     10.71 o 
   1   1  16      530.64      529.43     18.91 o 
   2   1  16      605.93      640.49     15.42 o 
   3   1  16       46.43       45.52      5.06 o 
   4   1  16        4.15        7.29      4.38 o 
   5   1  16       26.75       28.48      6.94 o 
   6   1  16       35.90       48.00      8.49 o 
   7   1  16        7.34        4.32      6.71 o 
  -7   2  16        3.98        9.13      7.45 o 
  -6   2  16       23.34       20.64      7.30 o 
  -5   2  16       28.94       33.82      6.66 o 
  -4   2  16      287.47      305.37     16.27 o 
  -3   2  16      107.58      106.09     10.73 o 
  -2   2  16      175.21      173.81     12.42 o 
  -1   2  16      197.42      195.94     11.71 o 
   0   2  16      228.70      243.22     12.11 o 
   1   2  16      195.25      188.93     11.12 o 
   2   2  16      176.47      176.46     10.90 o 
   3   2  16      107.60      102.04      7.95 o 
   4   2  16      282.05      292.61     10.87 o 
   5   2  16       29.77       38.27      7.76 o 
   6   2  16       23.57       17.49      7.04 o 
   7   2  16        4.06       12.98     11.29 o 
  -6   3  16       71.28       76.77     15.24 o 
  -5   3  16        3.87        5.52      5.55 o 
  -4   3  16        0.01       -3.38      4.57 o 
  -3   3  16       43.26       47.28      5.29 o 
  -2   3  16      354.31      343.76     34.71 o 
  -1   3  16       66.22       60.40      7.38 o 
   0   3  16       43.07       41.50      6.38 o 
   1   3  16       65.31       57.99      7.12 o 
   2   3  16      366.82      347.58     14.41 o 
   3   3  16       42.48       49.34      6.69 o 
   4   3  16        0.00        2.23      4.03 o 
   5   3  16        3.79       -2.83      5.41 o 
   6   3  16       73.39       71.71      9.95 o 
  -6   4  16       49.28       48.17     12.98 o 
  -5   4  16       16.18       17.06      8.00 o 
  -4   4  16      190.88      199.87     27.47 o 
  -3   4  16       30.81       20.77      6.77 o 
  -2   4  16       75.18       73.17      8.38 o 
  -1   4  16       62.00       42.25      9.13 o 
   0   4  16      120.18      114.52      9.71 o 
   1   4  16       61.77       61.72      7.71 o 
   2   4  16       74.31       64.86      7.57 o 
   3   4  16       30.96       31.01      6.06 o 
   4   4  16      188.94      194.80     11.43 o 
   5   4  16       15.65       11.28      7.90 o 
   6   4  16       49.11       58.74      9.29 o 
  -6   5  16       65.25       82.60     16.18 o 
  -5   5  16        0.87       -2.06      5.11 o 
  -4   5  16        8.22        7.58      5.56 o 
  -3   5  16        8.59        2.85     14.68 o 
  -2   5  16      177.02      193.94     12.97 o 
  -1   5  16      112.98      100.82      9.55 o 
   0   5  16       25.43       22.68      5.64 o 
   1   5  16      114.06       98.90      9.41 o 
   2   5  16      179.02      173.48     11.73 o 
   3   5  16        8.88        7.20      7.71 o 
   4   5  16        8.50       12.23      8.47 o 
   5   5  16        0.92       -4.64      5.09 o 
   6   5  16       64.70       77.97     10.44 o 
  -5   6  16        5.76        6.44      5.95 o 
  -4   6  16       41.92       51.79      8.17 o 
  -3   6  16       35.76       34.14      7.05 o 
  -2   6  16       20.34       29.19      6.65 o 
  -1   6  16       58.34       49.74      7.64 o 
   0   6  16      393.78      388.85     16.55 o 
   1   6  16       57.79       59.63      7.92 o 
   2   6  16       20.35       30.30     10.91 o 
   3   6  16       36.12       40.59     10.44 o 
   4   6  16       41.54       58.14     12.23 o 
   5   6  16        5.88        9.43      6.52 o 
   6   6  16        0.66        5.68      6.98 o 
  -5   7  16        7.24        9.97      8.84 o 
  -4   7  16       44.84       29.39      7.34 o 
  -3   7  16        8.93        8.56     13.17 o 
  -2   7  16       55.68       56.20      8.41 o 
  -1   7  16        6.51        8.47      5.78 o 
   0   7  16      102.15       73.31      8.91 o 
   1   7  16        6.69        0.60      5.05 o 
   2   7  16       56.64       60.00      7.91 o 
   3   7  16        8.63        7.71      7.90 o 
   4   7  16       45.12       53.81     12.23 o 
   5   7  16        7.13       13.46      6.15 o 
  -5   8  16        7.00       12.79      9.41 o 
  -4   8  16       27.07       45.72     11.29 o 
  -3   8  16        8.83       19.00      8.47 o 
  -2   8  16       13.15       10.72      8.09 o 
  -1   8  16        3.44        5.97      4.51 o 
   0   8  16      106.02       87.53      8.09 o 
   1   8  16        3.66        6.77      5.63 o 
   2   8  16       12.72       17.31      9.03 o 
   3   8  16        8.87        9.60      8.65 o 
   4   8  16       26.53       38.95     12.23 o 
   5   8  16        6.91        1.19      5.97 o 
  -5   9  16        1.40        9.78      9.97 o 
  -4   9  16        7.03       -0.56      8.28 o 
  -3   9  16        9.24       -0.75      7.71 o 
  -2   9  16      106.71      105.01     22.30 o 
  -1   9  16       15.50       13.55     10.72 o 
   0   9  16        4.30        3.20      5.44 o 
   1   9  16       15.69        2.14      5.44 o 
   2   9  16      102.77       97.68     11.03 o 
   3   9  16        9.51       13.55      9.03 o 
   4   9  16        6.99        8.54      7.15 o 
   5   9  16        1.46       -0.16      9.78 o 
  -3  10  16        3.61       10.72      9.78 o 
  -2  10  16       13.13       10.72      7.71 o 
  -1  10  16        0.52       -2.41      5.58 o 
   0  10  16       49.18       62.23      9.29 o 
   1  10  16        0.55        1.21      5.61 o 
   2  10  16       13.31        4.55      7.62 o 
   3  10  16        3.62        1.91      4.86 o 
   4  10  16       25.51       29.24     11.48 o 
  -3  11  16        5.82        3.43      7.07 o 
  -2  11  16       32.32       34.43     12.61 o 
  -1  11  16       27.79       21.74      7.76 o 
   0  11  16       37.64       42.26      8.70 o 
   1  11  16       27.91       24.49      6.27 o 
   2  11  16       32.20       40.16      8.36 o 
   3  11  16        5.72        0.87      5.92 o 
  -2  12  16       13.98        7.26     11.95 o 
  -1  12  16        7.72        5.47      6.85 o 
   0  12  16        0.53       15.99      7.23 o 
   1  12  16        7.75       11.58      7.13 o 
   2  12  16       13.79       19.42      7.57 o 
   1   0  17       31.66       37.23      3.00 o 
   2   0  17      294.91      320.65     23.07 o 
   3   0  17       90.80      103.78      9.56 o 
   4   0  17        6.19        5.78      3.94 o 
   5   0  17       41.91       41.36      7.65 o 
   6   0  17      157.16      150.35     12.95 o 
  -6   1  17        3.63        1.87      6.52 o 
  -5   1  17       11.74       18.23      6.45 o 
  -4   1  17       62.77       61.34      6.08 o 
  -3   1  17      130.21      132.20      8.45 o 
  -2   1  17       46.38       46.50      4.60 o 
  -1   1  17      556.82      533.94     19.07 o 
   0   1  17      437.08      415.32     17.50 o 
   1   1  17      567.35      603.70     43.37 o 
   2   1  17       46.33       55.61      6.81 o 
   3   1  17      130.53      125.95      7.76 o 
   4   1  17       63.69       66.82      6.88 o 
   5   1  17       12.50       27.96      7.12 o 
   6   1  17        3.56        2.73      6.39 o 
  -6   2  17        6.05       -0.91      6.19 o 
  -5   2  17        1.39       -4.85      4.85 o 
  -4   2  17       19.64       16.72      4.49 o 
  -3   2  17      144.43      148.42      7.77 o 
  -2   2  17      128.92      122.85     15.71 o 
  -1   2  17       63.05       63.16      8.03 o 
   0   2  17       40.52       35.47      6.31 o 
   1   2  17       61.94       57.96      7.42 o 
   2   2  17      134.22      114.75      9.78 o 
   3   2  17      140.76      131.49      8.18 o 
   4   2  17       19.90       18.27      4.59 o 
   5   2  17        1.59        4.42      5.78 o 
   6   2  17        6.00       12.42      7.18 o 
  -6   3  17        4.71        8.28     10.35 o 
  -5   3  17       58.76       95.39     15.99 o 
  -4   3  17      108.73      102.88      9.91 o 
  -3   3  17       47.21       51.82      7.61 o 
  -2   3  17       70.37       56.58      7.76 o 
  -1   3  17      125.00      123.99     10.31 o 
   0   3  17       27.30       15.93      5.39 o 
   1   3  17      122.90      129.03     10.34 o 
   2   3  17       71.07       58.87      7.42 o 
   3   3  17       46.30       47.30      9.03 o 
   4   3  17      107.88      113.97     11.14 o 
   5   3  17       57.96       63.70      9.15 o 
   6   3  17        4.72       -2.35      6.38 o 
  -6   4  17       26.23       53.62     14.11 o 
  -5   4  17        5.88       -0.12      5.53 o 
  -4   4  17       26.97       30.54      6.85 o 
  -3   4  17       83.24       71.21      9.50 o 
  -2   4  17       42.20       48.34      7.52 o 
  -1   4  17      102.37       99.25      9.64 o 
   0   4  17      290.13      269.10     13.50 o 
   1   4  17      105.68      101.52      9.50 o 
   2   4  17       40.67       51.14      7.28 o 
   3   4  17       81.31       83.23     10.07 o 
   4   4  17       27.20       26.88     12.79 o 
   5   4  17        5.52        6.59      6.39 o 
   6   4  17       25.73       40.75     13.36 o 
  -5   5  17        7.29       19.56      6.92 o 
  -4   5  17       79.71       68.29     11.57 o 
  -3   5  17       14.82       13.86      5.85 o 
  -2   5  17       17.51        3.17      5.18 o 
  -1   5  17       59.65       81.04      9.69 o 
   0   5  17      159.34      173.95     12.30 o 
   1   5  17       60.57       49.79      7.52 o 
   2   5  17       17.91       13.93      5.38 o 
   3   5  17       15.67       11.93      5.36 o 
   4   5  17       80.34      100.10     15.05 o 
   5   5  17        6.94       -1.24      5.92 o 
   6   5  17       31.69       49.84     12.04 o 
  -5   6  17       18.92       20.83      7.13 o 
  -4   6  17        4.00        4.89      5.78 o 
  -3   6  17       21.51       16.31      6.35 o 
  -2   6  17       98.81      103.76     12.61 o 
  -1   6  17       73.16       68.66      8.85 o 
   0   6  17        0.75        2.26      5.25 o 
   1   6  17       74.69       72.39      8.89 o 
   2   6  17      101.09      109.33     21.92 o 
   3   6  17       22.49       19.06      7.06 o 
   4   6  17        4.28       11.29      8.84 o 
   5   6  17       18.32       21.08     11.67 o 
   6   6  17       27.62       33.24      8.89 o 
  -5   7  17       10.95       20.13     10.72 o 
  -4   7  17       45.70       60.40      9.44 o 
  -3   7  17        4.04        3.88      5.38 o 
  -2   7  17        0.47       -4.44      4.44 o 
  -1   7  17       72.81       86.45      9.91 o 
   0   7  17       71.74       81.24     10.91 o 
   1   7  17       71.11       67.20      8.84 o 
   2   7  17        0.43        7.15      5.19 o 
   3   7  17        3.69       -3.57      6.96 o 
   4   7  17       44.07       60.77     13.36 o 
   5   7  17       10.84       10.33     12.42 o 
  -5   8  17        2.12       -7.90      8.47 o 
  -4   8  17        7.57        1.88      8.65 o 
  -3   8  17        9.71        3.01      8.28 o 
  -2   8  17       53.14       57.71      9.05 o 
  -1   8  17       15.92       11.85      6.32 o 
   0   8  17        9.61        1.85      5.44 o 
   1   8  17       16.02       16.93      8.65 o 
   2   8  17       53.92       51.55     11.85 o 
   3   8  17        9.71        7.53      8.28 o 
   4   8  17        7.36       18.44     10.54 o 
   5   8  17        1.96       -0.15      7.81 o 
  -4   9  17       14.77       12.23      9.78 o 
  -3   9  17        9.77        6.21      8.47 o 
  -2   9  17        5.86       17.50      9.41 o 
  -1   9  17       14.82       14.76     10.63 o 
   0   9  17        2.83        3.26      6.30 o 
   1   9  17       14.36       16.93      6.79 o 
   2   9  17        5.65        9.78      8.28 o 
   3   9  17        9.39       19.57     10.72 o 
   4   9  17       15.60       18.76      7.34 o 
  -3  10  17       49.83       52.12     13.55 o 
  -2  10  17       18.01       17.67      7.31 o 
  -1  10  17        5.61        9.18     10.44 o 
   0  10  17       34.45       27.29      8.24 o 
   1  10  17        5.22        1.18      6.11 o 
   2  10  17       16.86       17.04     10.25 o 
   3  10  17       49.38       52.39      9.21 o 
   4  10  17        5.60        3.20      8.28 o 
  -3  11  17        6.90        3.95      9.97 o 
  -2  11  17        0.43       -5.08      9.41 o 
  -1  11  17        9.72       16.56      9.78 o 
   0  11  17       28.28       42.15     13.36 o 
   1  11  17        9.47       10.95      6.91 o 
   2  11  17        0.44       -0.80      8.28 o 
   3  11  17        7.20        7.71     10.82 o 
  -1  12  17        1.83        4.69      8.65 o 
   0  12  17        2.23        0.29      6.55 o 
   1  12  17        1.93       -2.05      8.47 o 
   0   0  18      688.72      659.09     30.67 o 
   1   0  18     1008.21     1084.39     42.72 o 
   2   0  18        0.19        0.47      4.37 o 
   3   0  18       12.44        7.36      3.92 o 
   4   0  18        0.94       -0.23      3.83 o 
   5   0  18       59.57       73.25      9.30 o 
   6   0  18        0.82       -4.17      6.24 o 
  -6   1  18       15.00       31.04      8.20 o 
  -5   1  18       33.76       27.09      9.22 o 
  -4   1  18        8.62        4.59      4.08 o 
  -3   1  18       61.30       62.33      5.59 o 
  -2   1  18       32.57       38.67      7.69 o 
  -1   1  18      347.71      355.22     15.70 o 
   0   1  18        5.85       -1.78      6.02 o 
   1   1  18      352.88      333.72     15.14 o 
   2   1  18       32.92       35.39     13.36 o 
   3   1  18       59.86       61.71      5.98 o 
   4   1  18        8.56       14.22      4.51 o 
   5   1  18       33.63       34.15      7.64 o 
   6   1  18       14.78       13.53      7.63 o 
  -6   2  18       13.24       -3.76      9.03 o 
  -5   2  18       50.68       56.88      8.50 o 
  -4   2  18        6.20        4.58      5.97 o 
  -3   2  18       41.13       41.11      4.88 o 
  -2   2  18       25.59       14.11      5.58 o 
  -1   2  18       12.07       11.65      5.44 o 
   0   2  18      366.89      358.88     16.56 o 
   1   2  18       11.77       16.70      5.65 o 
   2   2  18       25.84       24.15      5.95 o 
   3   2  18       39.77       44.67      5.38 o 
   4   2  18        6.33        8.19      5.97 o 
   5   2  18       48.66       41.03      8.25 o 
   6   2  18       13.37       16.86      7.57 o 
  -6   3  18       19.72        5.64     10.72 o 
  -5   3  18        9.69       24.65     10.72 o 
  -4   3  18        4.78       12.96      5.95 o 
  -3   3  18       75.10       90.71      9.72 o 
  -2   3  18       22.19       24.58      5.97 o 
  -1   3  18        8.42        6.48      5.12 o 
   0   3  18       29.03       42.59      7.58 o 
   1   3  18       10.02        9.73      5.18 o 
   2   3  18       22.27       20.16      5.92 o 
   3   3  18       75.47       67.69      8.25 o 
   4   3  18        4.66       -2.60      6.68 o 
   5   3  18        8.92       25.70      7.45 o 
   6   3  18       19.66       19.78      7.93 o 
  -5   4  18       26.56       27.47     12.23 o 
  -4   4  18       12.01       14.85      6.31 o 
  -3   4  18       72.51       75.27      9.18 o 
  -2   4  18       35.85       25.97      6.62 o 
  -1   4  18       63.21       70.09      8.85 o 
   0   4  18      148.91      163.86     39.14 o 
   1   4  18       65.05       77.77      8.83 o 
   2   4  18       36.27       40.29      6.92 o 
   3   4  18       72.14       75.42      8.57 o 
   4   4  18       12.37       22.54      6.72 o 
   5   4  18       26.10       24.93      7.98 o 
   6   4  18        9.72        0.44      6.62 o 
  -5   5  18       46.87       60.77     15.43 o 
  -4   5  18        2.94        5.32      5.65 o 
  -3   5  18       83.84       69.95     16.28 o 
  -2   5  18       41.40       61.64      8.50 o 
  -1   5  18      182.55      201.50     13.81 o 
   0   5  18      110.73      104.59     10.25 o 
   1   5  18      184.87      167.56     17.78 o 
   2   5  18       41.83       48.13      7.58 o 
   3   5  18       82.23       86.53      9.26 o 
   4   5  18        2.87       -2.82      7.34 o 
   5   5  18       45.61       47.00      9.36 o 
  -5   6  18       35.21       44.97     11.67 o 
  -4   6  18       38.20       46.95     10.35 o 
  -3   6  18        2.65        8.04      5.78 o 
  -2   6  18       21.79       11.01      6.12 o 
  -1   6  18      181.20      158.56     12.70 o 
   0   6  18        0.29        6.50      5.39 o 
   1   6  18      180.34      174.72     12.85 o 
   2   6  18       22.15       20.46      6.38 o 
   3   6  18        2.70       -4.52      4.52 o 
   4   6  18       38.41       54.56     12.79 o 
   5   6  18       35.72       39.46     11.76 o 
  -5   7  18       30.14       28.60     11.10 o 
  -4   7  18       12.84        7.85      7.02 o 
  -3   7  18       93.76      106.02     15.90 o 
  -2   7  18        7.71        2.33      5.84 o 
  -1   7  18       14.82       11.29      7.43 o 
   0   7  18        1.46        2.66      5.72 o 
   1   7  18       16.37       16.04      6.16 o 
   2   7  18        7.63       10.19      6.00 o 
   3   7  18       93.34      120.79     16.93 o 
   4   7  18       12.59       24.84     11.10 o 
   5   7  18       29.82       15.24      9.97 o 
  -4   8  18        0.81        9.78      9.41 o 
  -3   8  18       10.96       13.95      7.02 o 
  -2   8  18       14.56       21.23      7.51 o 
  -1   8  18       15.82       15.06      6.58 o 
   0   8  18        0.01       -4.79      4.79 o 
   1   8  18       15.87       27.35      7.45 o 
   2   8  18       14.04       22.95     10.72 o 
   3   8  18       11.19       -5.64      8.84 o 
   4   8  18        0.76        7.53      9.60 o 
  -4   9  18        2.26       -7.90      9.22 o 
  -3   9  18       30.60       16.75     10.72 o 
  -2   9  18        9.39        9.03      9.60 o 
  -1   9  18       52.37       45.72     12.04 o 
   0   9  18       10.45       14.68      9.22 o 
   1   9  18       51.64       53.62     12.79 o 
   2   9  18        9.74       29.73     10.72 o 
   3   9  18       30.01       31.42     12.04 o 
   4   9  18        2.37        0.19      8.65 o 
  -1  10  18       11.14        9.41     10.16 o 
   0  10  18       10.62        0.69      8.00 o 
   1  10  18       11.07       19.47      7.57 o 
   3  10  18        0.47       -4.33      8.65 o 
  -1  11  18        5.97        9.97     10.54 o 
   0  11  18        1.40        0.19     10.54 o 
   1  11  18        5.55       -8.47      8.47 o 
   2  11  18        0.61        0.18      6.32 o 
   1   0  19      297.42      306.79     14.88 o 
   2   0  19       12.44       18.39      3.84 o 
   3   0  19       34.09       38.39      7.72 o 
   4   0  19        0.35        3.70      4.25 o 
   5   0  19       23.73       29.09      7.44 o 
   6   0  19       16.54       23.71     12.61 o 
  -5   1  19       16.22       25.02     10.72 o 
  -4   1  19       48.21       50.62      8.27 o 
  -3   1  19        0.04        0.96      4.82 o 
  -2   1  19        1.63        3.84      4.69 o 
  -1   1  19       59.50       80.89      9.11 o 
   0   1  19       98.82      100.13      9.95 o 
   1   1  19       57.72       63.51     11.48 o 
   2   1  19        1.56        7.61      3.58 o 
   3   1  19        0.02        2.44      3.65 o 
   4   1  19       47.95       51.60     15.67 o 
   5   1  19       15.29       19.41      6.98 o 
   6   1  19       45.90       51.15     20.32 o 
  -5   2  19        6.62        3.76     10.16 o 
  -4   2  19       14.57        7.58      6.49 o 
  -3   2  19       90.73      101.72     10.28 o 
  -2   2  19       21.20       15.80      5.85 o 
  -1   2  19      156.24      141.02     11.44 o 
   0   2  19       91.01       80.50     12.61 o 
   1   2  19      157.76      161.30     13.64 o 
   2   2  19       19.98       10.31      5.32 o 
   3   2  19       89.81      107.72      7.75 o 
   4   2  19       14.26        6.41      7.15 o 
   5   2  19        6.08        5.68      6.58 o 
   6   2  19        0.16        7.13     16.56 o 
  -5   3  19       59.60       75.07     15.43 o 
  -4   3  19        4.78       13.02      6.27 o 
  -3   3  19       38.28       36.31      7.47 o 
  -2   3  19       31.26       24.60      6.65 o 
  -1   3  19      156.29      154.41     12.10 o 
   0   3  19      281.13      279.78     14.49 o 
   1   3  19      157.74      147.59     11.80 o 
   2   3  19       30.84       32.12      8.18 o 
   3   3  19       38.59       54.23      6.37 o 
   4   3  19        4.35        5.66      5.97 o 
   5   3  19       59.25       78.87     10.31 o 
   6   3  19        7.51       19.55     12.14 o 
  -5   4  19       64.44       79.21     16.18 o 
  -4   4  19        8.19       14.96      6.45 o 
  -3   4  19       10.52       10.69     12.98 o 
  -2   4  19       44.83       37.26      7.42 o 
  -1   4  19       66.29       68.14      8.90 o 
   0   4  19        1.40        0.87      5.24 o 
   1   4  19       67.17       75.95     17.97 o 
   2   4  19       45.28       46.04      7.61 o 
   3   4  19       10.01       14.18      6.10 o 
   4   4  19        8.11       13.60      6.44 o 
   5   4  19       64.41      105.71     11.78 o 
  -4   5  19        9.89       11.90      6.91 o 
  -3   5  19       14.29       20.89      6.77 o 
  -2   5  19       42.14       36.91      7.65 o 
  -1   5  19       13.52       16.96      6.37 o 
   0   5  19       65.01       62.47     11.10 o 
   1   5  19       14.14       25.69      6.78 o 
   2   5  19       42.21       49.45     17.40 o 
   3   5  19       14.09       25.42      6.59 o 
   4   5  19        9.28       11.85      9.78 o 
   5   5  19       34.99       50.43      9.44 o 
  -4   6  19        1.96        7.15      7.02 o 
  -3   6  19       61.39       55.85      8.99 o 
  -2   6  19       27.20       23.22      7.53 o 
  -1   6  19        6.96        3.72      5.91 o 
   0   6  19        8.49        2.51      5.52 o 
   1   6  19        7.56       15.67      6.31 o 
   2   6  19       27.34       16.23      7.24 o 
   3   6  19       61.61       82.26      9.55 o 
   4   6  19        1.83       -5.27      8.47 o 
   5   6  19        5.98        4.56      6.98 o 
  -4   7  19       29.38       30.86     11.29 o 
  -3   7  19       28.14       25.87      7.88 o 
  -2   7  19       21.59       14.47      6.98 o 
  -1   7  19      117.50      131.15     12.41 o 
   0   7  19       20.30       22.20      9.97 o 
   1   7  19      116.21      124.70     12.05 o 
   2   7  19       21.71       14.75      6.58 o 
   3   7  19       27.90       42.71     12.23 o 
   4   7  19       29.34       36.50     12.04 o 
  -4   8  19        3.53       10.54      9.97 o 
  -3   8  19       18.37       21.64     10.16 o 
  -2   8  19        8.33        2.29      6.40 o 
  -1   8  19       65.69       77.93     10.24 o 
   0   8  19        1.86        2.85      6.38 o 
   1   8  19       66.37       65.35      9.84 o 
   2   8  19        7.97        1.88      9.41 o 
   3   8  19       17.56       35.94     12.04 o 
  -2   9  19        5.98       11.29      9.78 o 
  -1   9  19       15.23        9.41      9.41 o 
   0   9  19        0.07       -7.34      7.34 o 
   1   9  19       15.22       24.08     10.72 o 
   2   9  19        5.86       16.93     10.72 o 
   0   0  20        6.25        3.57      7.71 o 
   1   0  20       42.88       71.03     13.55 o 
   2   0  20       29.52       22.40      6.29 o 
   3   0  20        0.04       -1.98      6.77 o 
   4   0  20       15.60       18.88      6.51 o 
   5   0  20        0.06        0.00      8.65 o 
  -5   1  20        8.48       -0.19      9.60 o 
  -4   1  20       13.40       17.67      6.50 o 
  -3   1  20       17.21       13.42      6.05 o 
  -2   1  20       50.96       63.92     11.67 o 
  -1   1  20       42.96       34.08      7.31 o 
   0   1  20      170.82      179.59     18.16 o 
   1   1  20       43.40       40.07      7.38 o 
   2   1  20       48.70       37.80     10.82 o 
   3   1  20       17.96       19.83      6.77 o 
   4   1  20       12.93       27.09     11.29 o 
   5   1  20        8.37       25.02     11.10 o 
  -5   2  20       17.62       15.43     11.85 o 
  -4   2  20       71.86       76.19      9.78 o 
  -3   2  20        1.09       -3.35      4.92 o 
  -2   2  20       25.56       33.77     10.72 o 
  -1   2  20       73.54       68.40      8.75 o 
   0   2  20      297.56      336.51     41.02 o 
   1   2  20       71.73       58.47      8.38 o 
   2   2  20       25.24       29.78      4.92 o 
   3   2  20        1.33       -3.79      3.79 o 
   4   2  20       71.00       82.73      9.80 o 
   5   2  20       17.59       24.92      7.85 o 
  -4   3  20       29.16       47.63      8.62 o 
  -3   3  20        3.38        5.33      6.30 o 
  -2   3  20       55.14       48.43      8.17 o 
  -1   3  20       73.58       64.94      9.21 o 
   0   3  20      121.36       96.22     10.20 o 
   1   3  20       73.13       61.63      8.65 o 
   2   3  20       55.78       53.31     11.29 o 
   3   3  20        3.33        5.06      4.30 o 
   4   3  20       28.64       34.84      7.86 o 
   5   3  20       32.47       47.54      9.16 o 
  -4   4  20       67.72       81.49     14.11 o 
  -3   4  20       21.51        5.83      9.22 o 
  -2   4  20        7.38        8.17      5.92 o 
  -1   4  20       28.06       20.04      6.79 o 
   0   4  20        0.05        0.40      5.57 o 
   1   4  20       26.90       22.62      6.96 o 
   2   4  20        7.37        6.66      5.76 o 
   3   4  20       21.39       25.86      7.06 o 
   4   4  20       66.71       84.13     10.31 o 
   5   4  20       20.93       21.26      7.97 o 
  -4   5  20       14.07        1.70      6.69 o 
  -3   5  20       13.65       18.83      7.11 o 
  -2   5  20       33.07       27.70      9.50 o 
  -1   5  20       68.09       49.74      8.56 o 
   0   5  20        0.61        1.90      5.97 o 
   1   5  20       67.24       61.66     10.16 o 
   2   5  20       33.07       45.39     11.85 o 
   3   5  20       13.44       25.02      7.07 o 
   4   5  20       14.45       10.34     10.35 o 
   5   5  20        1.59       -9.03      9.03 o 
  -4   6  20       26.39       45.72     12.42 o 
  -3   6  20       18.91        5.51      6.31 o 
  -2   6  20       17.45       25.49      7.42 o 
  -1   6  20       11.21        7.98      6.54 o 
   0   6  20       41.93       39.79      8.06 o 
   1   6  20       11.95       10.32      6.44 o 
   2   6  20       17.17       12.04     15.15 o 
   3   6  20       18.41       19.57     10.72 o 
   4   6  20       26.17       40.45     12.79 o 
  -4   7  20        6.55       20.32     10.91 o 
  -3   7  20        0.83       -8.28      8.28 o 
  -2   7  20       66.83       78.14     10.55 o 
  -1   7  20       14.02        8.08      6.58 o 
   0   7  20        8.57        5.74      6.52 o 
   1   7  20       14.85       11.72      6.85 o 
   2   7  20       67.76       64.53     11.57 o 
   3   7  20        0.71        4.89      9.41 o 
  -3   8  20        2.61       -2.26      8.28 o 
  -2   8  20        5.05       -5.14      6.75 o 
  -1   8  20       28.17       34.08      8.62 o 
   0   8  20       32.93       39.53     12.51 o 
   1   8  20       28.00       32.88     10.25 o 
   2   8  20        5.05       -7.34      9.03 o 
   1   0  21        1.88        4.02      5.39 o 
   2   0  21       37.21       37.85     10.44 o 
   3   0  21       19.84       16.68      6.32 o 
   4   0  21       42.09       50.05     13.36 o 
  -4   1  21       58.53       90.10     10.79 o 
  -3   1  21       30.39       38.98     14.68 o 
  -2   1  21       14.57       15.62      6.45 o 
  -1   1  21       15.34       23.73      6.84 o 
   0   1  21      146.08      136.47     12.17 o 
   1   1  21       15.35       15.92      6.29 o 
   2   1  21       14.87       25.32      6.59 o 
   3   1  21       30.28       36.18      7.58 o 
   4   1  21       56.12       77.14     15.43 o 
  -4   2  21        9.62        6.96      9.13 o 
  -3   2  21        3.98       11.97      9.13 o 
  -2   2  21       44.76       52.00      8.31 o 
  -1   2  21       12.96        6.59      5.85 o 
   0   2  21       43.09       32.36     10.72 o 
   1   2  21       13.05       11.58      6.37 o 
   2   2  21       46.52       53.54      8.54 o 
   3   2  21        3.89       14.06      6.18 o 
   4   2  21        9.65       10.72     10.54 o 
  -4   3  21       76.07       79.61     10.50 o 
  -3   3  21        3.47        3.79      7.24 o 
  -2   3  21        3.82        1.63     15.43 o 
  -1   3  21       10.27       11.76      7.71 o 
   0   3  21       96.32      103.93     10.77 o 
   1   3  21       10.18        9.95      6.08 o 
   2   3  21        3.89        4.88      5.81 o 
   3   3  21        3.48        2.50      5.60 o 
   4   3  21       75.61       85.61     15.99 o 
  -4   4  21        5.57        9.41      9.97 o 
  -3   4  21        0.09        1.53      6.00 o 
  -2   4  21       78.14       66.89      9.71 o 
  -1   4  21        3.23       -5.18      5.18 o 
   0   4  21       72.83       76.96      9.78 o 
   1   4  21        3.27        4.48      5.70 o 
   2   4  21       74.80       66.76      9.21 o 
   3   4  21        0.10       -4.46      5.79 o 
   4   4  21        5.74       -2.63      6.39 o 
  -4   5  21       52.64       54.94     13.17 o 
  -3   5  21        5.97       11.05      6.69 o 
  -2   5  21        8.39       10.54      6.64 o 
  -1   5  21       76.49       80.04     10.44 o 
   0   5  21       20.01       28.98      7.72 o 
   1   5  21       76.88       64.38      9.46 o 
   2   5  21        8.46       -1.26      6.49 o 
   3   5  21        6.13        2.54      5.97 o 
   4   5  21       52.31       61.34     12.98 o 
  -4   6  21        7.54       13.17     10.16 o 
  -3   6  21        4.43       16.37      9.41 o 
  -2   6  21       67.66       80.79     15.90 o 
  -1   6  21       43.38       38.63      9.22 o 
   0   6  21       27.47       21.76      7.71 o 
   1   6  21       43.48       40.29      8.25 o 
   2   6  21       70.14       83.31     11.38 o 
   3   6  21        4.53       11.67     10.16 o 
  -3   7  21        3.48       -3.95      9.22 o 
  -2   7  21        0.44       -6.03      6.03 o 
  -1   7  21        8.82        5.28      6.69 o 
   0   7  21       39.86       35.86      8.85 o 
   1   7  21        8.85        8.39      6.91 o 
   2   7  21        0.38        6.89      6.90 o 
  -1   8  21       13.41       25.40     12.42 o 
   0   8  21        6.97       13.36     10.16 o 
   1   8  21       13.32       19.57     11.29 o 
   0   0  22       31.21       34.62     11.10 o 
   1   0  22        6.58        7.28      5.95 o 
   2   0  22        1.15       -4.84      4.84 o 
   3   0  22        8.35        5.25      6.33 o 
  -3   1  22        2.02        2.73      5.92 o 
  -2   1  22       23.48       45.02      8.33 o 
  -1   1  22        9.55        8.34      6.19 o 
   0   1  22       14.86       16.01      6.62 o 
   1   1  22        9.51        4.33      7.71 o 
   2   1  22       23.24       18.67      6.83 o 
   3   1  22        2.09       -2.91      5.63 o 
  -3   2  22       10.74       21.68     11.85 o 
  -2   2  22        5.70       10.70      6.65 o 
  -1   2  22       14.54        9.20      6.25 o 
   0   2  22       49.07       45.82      8.37 o 
   1   2  22       14.90       18.98      6.65 o 
   2   2  22        5.61        8.89      6.30 o 
   3   2  22       10.33       12.27      6.91 o 
  -4   3  22        2.25        5.83      9.22 o 
  -3   3  22       51.82       79.46     10.56 o 
  -2   3  22       43.88       46.28      8.79 o 
  -1   3  22       31.81       30.36      7.92 o 
   0   3  22        2.76        1.60      6.03 o 
   1   3  22       32.06       31.17      7.91 o 
   2   3  22       42.93       40.45      8.17 o 
   3   3  22       51.05       38.77     13.83 o 
  -4   4  22       55.25       86.36     15.43 o 
  -3   4  22        1.82       -3.55      7.90 o 
  -2   4  22        4.98        0.70      6.21 o 
  -1   4  22        9.99       22.68     11.57 o 
   0   4  22       68.24       73.47     14.30 o 
   1   4  22        9.34        5.55      6.39 o 
   2   4  22        5.16        7.39      6.29 o 
   3   4  22        2.00       -1.15      6.13 o 
  -4   5  22        6.84       18.63     10.54 o 
  -3   5  22       22.43       13.55     10.54 o 
  -2   5  22       17.31       42.78      8.94 o 
  -1   5  22        1.48        0.08      6.75 o 
   0   5  22        6.72        4.63      6.31 o 
   1   5  22        1.29        4.37      8.00 o 
   2   5  22       18.48       23.00      7.63 o 
  -3   6  22        1.04        3.57      9.97 o 
  -2   6  22       17.10       25.21     11.48 o 
  -1   6  22       75.51       90.60     11.69 o 
   0   6  22       11.41       15.17      7.25 o 
   1   6  22       76.19       62.16      9.72 o 
   2   6  22       17.45       33.87     11.67 o 
  -1   7  22       19.24       23.93      8.28 o 
   0   7  22        1.80       -3.76      8.65 o 
   1   7  22       19.93        4.52      9.60 o 
   2   7  22       10.70       17.12     10.72 o 
   0   8  22       13.97       14.30     11.85 o 
   1   8  22        6.02       19.00     11.29 o 
   1   0  23       60.13       57.02      9.25 o 
   2   0  23        5.69        2.26      6.19 o 
   3   0  23        9.17       16.05      7.28 o 
  -3   1  23        2.57       -0.56      8.47 o 
  -2   1  23       12.71       19.83      7.81 o 
  -1   1  23       40.54       50.19      9.10 o 
   0   1  23       13.04       18.40      7.09 o 
   1   1  23       39.68       51.25      9.24 o 
   2   1  23       12.65       23.85     10.16 o 
   3   1  23        2.40       13.19      7.09 o 
  -3   2  23       25.28       18.06     10.35 o 
  -2   2  23        6.03       10.19      6.67 o 
  -1   2  23        6.61       11.99      6.72 o 
   0   2  23        0.92        0.35      5.81 o 
   1   2  23        6.29        6.89      7.34 o 
   2   2  23        5.81        3.82      6.05 o 
   3   2  23       25.63       13.74      9.60 o 
  -3   3  23        3.62        6.59      9.60 o 
  -2   3  23        3.71        7.77     13.92 o 
  -1   3  23       67.83      106.76     13.74 o 
   0   3  23        1.72        7.16      6.37 o 
   1   3  23       67.99       83.47     11.31 o 
   2   3  23        3.77       15.16      6.84 o 
   3   3  23        3.30        8.28      9.78 o 
  -3   4  23       24.92       38.95     12.42 o 
  -2   4  23        2.88       -3.40      6.00 o 
  -1   4  23      105.58      112.77     25.68 o 
   0   4  23        0.27       -1.05      6.10 o 
   1   4  23      105.69      132.55     19.57 o 
   2   4  23        2.67        4.86     11.85 o 
  -3   5  23       12.37       14.86     10.35 o 
  -2   5  23       16.61       20.32     11.29 o 
  -1   5  23        6.96       -0.06      6.88 o 
   0   5  23        0.78        9.38      7.12 o 
   1   5  23        6.66       10.43      7.45 o 
   2   5  23       16.90       22.01     10.72 o 
   0   6  23        1.38        2.82      9.41 o 
   1   6  23       16.19       16.75     10.35 o 
   2   6  23       16.05       26.15     11.85 o 
   0   7  23       17.41       19.38     11.29 o 
   1   7  23        6.07        7.71     10.91 o 
   2   7  23        0.43        3.01      9.97 o 
   1   8  23       19.65       18.82     12.23 o 
   0   0  24       13.93       13.74     10.54 o 
   1   0  24       22.86       22.75      7.95 o 
   2   0  24        0.00       -7.71      7.71 o 
   3   0  24        6.91       19.38     10.54 o 
  -3   1  24       48.76       50.42     13.36 o 
  -2   1  24        0.61        5.27      9.78 o 
  -1   1  24        8.07        8.78      7.09 o 
   0   1  24        0.03       -1.54      6.24 o 
   1   1  24        7.83       13.16     10.16 o 
   2   1  24        0.51        9.60      9.03 o 
   3   1  24       48.75       45.72     12.79 o 
  -3   2  24       10.51       29.16     11.67 o 
  -2   2  24        2.53       16.18     10.35 o 
  -1   2  24       33.13       50.76     12.42 o 
   0   2  24        8.85       16.36      7.34 o 
   1   2  24       32.85       32.29      8.70 o 
   2   2  24        2.51        9.60      9.97 o 
  -3   3  24        0.22        6.77     10.54 o 
  -2   3  24        8.10       14.11     10.91 o 
  -1   3  24       32.89       33.11     13.17 o 
   0   3  24        1.01       -0.79      6.25 o 
   1   3  24       32.63       47.33     13.55 o 
   2   3  24        8.00       -2.07      9.41 o 
  -3   4  24        5.62       14.86     10.72 o 
  -2   4  24        5.17        3.39     10.16 o 
  -1   4  24        6.63        8.81     16.75 o 
   0   4  24       12.53       13.15      7.45 o 
   1   4  24        6.87       14.30     10.54 o 
   2   4  24        5.26        8.84     10.16 o 
   0   5  24        0.88       12.04     10.91 o 
   1   5  24        6.24        9.78      9.60 o 
   2   5  24        9.31       13.55     10.91 o 
   1   6  24        6.52        1.13     10.54 o 
   2   6  24       12.64        7.90     11.10 o 
   1   0  25        1.21       -8.09      8.09 o 
   2   0  25        8.30        9.22      9.97 o 
   3   0  25        3.63        0.00      9.78 o 
  -3   1  25        6.95        2.82     10.16 o 
  -2   1  25        0.73       -4.89      9.22 o 
  -1   1  25       17.55       22.95     11.29 o 
   0   1  25       10.79       17.24     19.19 o 
   1   1  25       17.94       14.86     11.29 o 
   2   1  25        0.78       11.85      9.97 o 
  -2   2  25       17.74       38.95     13.17 o 
  -1   2  25       17.16       22.77     11.85 o 
   0   2  25        2.16       12.42     10.16 o 
   1   2  25       16.66       34.43     12.61 o 
   2   2  25       17.47       29.35     12.42 o 
   0   3  25       37.84       52.68     14.30 o 
   1   3  25        2.07       -7.71      9.41 o 
   2   3  25        9.46        3.01      9.03 o 
   1   4  25        1.94        7.90     11.48 o 
   2   4  25        3.40        0.56     10.72 o 
   2   0  26        1.63        4.89     10.54 o 
   2   1  26       15.04       16.93     12.04 o 
                                                 
